# Supplementary material for: Precise Species Identification by Whole-Genome Sequencing of Enterobacter Bloodstream Infection, China
Source: Emerg Infect Dis. 2021 Jan;27(1):161–9. doi: 10.3201/eid2701.190154 (PMC7774573; doi:10.3201/eid2701.190154)
Supplement: Appendix 2 — Additional information about precise species identification by whole-genome sequencing of Enterobacter bloodstream infection, China. [file 19-0154-Techapp-s2.xlsx]

## Sheet: Appendix 2 Table 1
Article DOI: https://doi.org/10.3201/eid2701.190154
Precise Species Identification by Whole-Genome Sequencing of Enterobacter Bloodstream Infection, China
Appendix 2 Table 1. Genome and strain features of 48 strains in genomic study of Enterobacter bloodstream infection, China
Strain	Clean bases Gb.	Contigs no.	N50	Draft genome size	GC content, mol%	Accession no.	Date	Precise species	ANI to type strain of the closest species	DDH to type strain of the closest species	ST	Allele profile dnaA							Carbapenemases	AmpC	other β-lactamases	Genes mediating resistance to										Plasmid replicons	Antimicrobial susceptibility
													fusA	gyrB	leuS	pyrG	rplB	rpoB				Aminoglycosides	Bleomycin	Fosfomycin	Macrolide, lincosamide and streptogramin B	Quinolones	Phenicol	Rifampicin	Sulphonamides	Tetracycline	Trimethoprim		Amikacin	Aztreonam	Cefepime	Ceftriaxone	Ciprofloxacin	Colistin	Gentamicin	Imipenem	Levofloxacin	Piperacillin-tazobactam	Tigecycline	Tobramycin	Trimethoprim-sulfamethoxazole
045001	2.56	83	148821	4783376	55.12	RXSH00000000	201609	Enterobacter xiangfangensis	99.2	94	171	49	21	19	44	45	12	32	NDM-1	ACT-45	CTX-M-15, TEM-1, OXA-1	aac(3)-IIa, aac(6')-IIc	ble	fosA		qnrB1	catB3			tet(A)	dfrA14	IncFII, ColRNA	R	R	R	R	R	S	R	R	R	R	S	R	R
045002	2.39	32	481060	4990363	55.91	RWHU00000000	201801	Enterobacter huaxiensis	98.9	92.8	N1	n1	n1	n1	n1	n1	n1	n1		MIR-14				fosA		qnrE1						IncFIB, IncFII	S	S	S	S	S	S	S	S	S	S	S	S	S
045158	1.55	97	166575	4674183	56.19	RXQL00000000	201607	Enterobacter roggenkampii	98.6	88.1	N2	191	n2	254	193	49	12	26		MIR-5				fosA								IncFIA, IncFIB, ColRNA	S	S	S	S	S	R	S	S	S	S	S	S	S
090003	1.62	68	169875	4669570	55.14	RXQN00000000	201705	Enterobacter hormaechei	98.7	89.7	696	225	140	93	268	224	109	141		ACT-19		aadA1							sul1			IncFIB, IncFIA	S	S	S	S	S	R	S	S	S	S	S	S	S
090004	1.88	42	302603	4449711	55.5	RXQO00000000	201706	Enterobacter xiangfangensis	99.3	94.4	N3	n2	20	148	44	45	4	6		ACT-41				fosA									S	R	I	R	S	R	S	S	S	R	S	S	S
090005	1.98	92	189080	5033796	54.87	RXQP00000000	201706	Enterobacter cloacae	99.8	99.2	1	1	1	1	1	1	1	1	NDM-1	CMH-3	TEM-1, SHV-12	aac(3)-IId, aph(3'')-Ib, aph(6)-Id	ble	fosA	mph(A)	qnrS1				tet(A)		IncX3, IncR	S	R	R	R	S	S	R	R	S	I	S	I	S
090006	1.64	72	263568	4670364	55.61	RXQQ00000000	201707	Enterobacter xiangfangensis	96.7	76.3	N4	4	4	15	4	11	30	6		ACT-43				fosA									S	S	S	S	S	R	S	S	S	S	S	S	S
090007	2.59	44	372886	4661674	55.66	RXQR00000000	201707	Enterobacter xiangfangensis	96.7	75.8	N5	58	22	14	6	39	4	9		ACT-17				fosA								ColRNA	S	R	S	R	S	S	S	S	S	S	S	S	S
090008	2.11	45	274973	4991512	55.73	QZCT00000000	201709	Enterobacter huaxiensis	100	100	N1	n1	n1	n1	n1	n1	n1	n1		MIR-14				fosA		qnrE1						IncFIB	S	S	S	S	S	S	S	S	S	S	S	S	S
090009	1.9	103	164311	4941830	54.74	RXQS00000000	201709	Taxon 1	98.7	92.7	104	59	40	76	9	70	6	6		ACT-47	DHA-1, SHV-12	aac(3)-II, aac(6')-IIc		fosA		qnrB4			sul1			IncHI2A, IncHI2, IncQ, ColRNA	S	R	S	R	S	S	R	I	S	S	S	I	S
090011	1.89	92	198262	4728141	55.23	RXQU00000000	201710	Enterobacter xiangfangensis	99.2	93.7	171	49	21	19	44	45	12	32	NDM-5	ACT-45	CTX-M-65, TEM-1	aadA16	ble	fosA				arr-3	sul1	tet(A)	dfrA27	IncX3, IncR, IncFIB, IncFIA	R	R	R	R	R	S	R	R	R	R	I	R	R
090012	1.96	41	467451	4604277	55.61	RXQV00000000	201711	Enterobacter xiangfangensis	96.8	76.1	N6	58	41	14	6	69	4	n2		ACT-15		aph(6)-Id, aph(3'')-Ib		fosA		qnrS1				tet(C)		IncFII, IncFIA	S	R	S	R	S	S	S	S	S	R	S	S	S
090013	1.55	93	173938	4821959	55.3	RXQW00000000	201711	Enterobacter xiangfangensis	99.2	93.4	418	53	35	154	44	45	4	6	NDM-5	ACT-41	TEM-1	aph(6)-Id，aph(3'')-Ib, aac(3)-IId, aadA16, aph(3')-Ia	ble	fosA	mph(A)	qnrB52	catA2, floR	arr-3	sul1	tet(A), tet(D)	dfrA27, dfrA14	IncFIB, IncFII, IncX3, IncR	S	R	R	R	R	S	R	R	R	R	I	I	R
090014	1.56	104	132015	4724937	54.83	RXQX00000000	201712	Enterobacter cloacae	98.7	90	922	169	107	61	168	36	77	1		CMH-1													S	S	S	S	S	S	S	S	S	S	S	S	S
090015	1.71	82	169485	4777393	55.42	RXQY00000000	201712	Enterobacter xiangfangensis	96.7	75.8	50	4	4	4	6	37	4	25		ACT-15				fosA								ColRNA	S	S	S	S	S	S	S	S	S	S	S	S	S
090016	2.07	100	121224	5088606	54.66	RXQZ00000000	201703	Enterobacter cloacae	98.3	86.8	519	1	107	158	1	168	36	1		CMH-3				fosA								ColRNA	S	S	S	S	S	S	S	S	S	S	S	S	S
090017	1.47	87	250730	5167660	54.3	RXRA00000000	201702	Enterobacter ludwigii	98.9	91.3	12	13	2	45	24	52	2	14		ACT-12		aph(6)-Id		fosA2								IncFIB, IncFII, ColRNA	S	S	S	S	S	R	S	S	S	S	S	S	S
090018	1.66	28	504485	4599290	55.58	RXRB00000000	201705	Enterobacter xiangfangensis	96.8	76	N7	178	4	4	6	92	4	6		ACT-35				fosA									S	S	S	S	S	S	S	S	S	S	S	S	S
090019	1.63	75	200743	4863426	55.02	RXRC00000000	201706	Taxon 1	98.8	93.1	78	8	9	6	9	9	6	8		ACT-24	TEM-1, CTX-M-3			fosA		qnrS1			sul1		dfrA15	IncFIB, IncFII	S	R	R	R	R	R	S	S	R	I	R	S	R
090020	2.08	63	202892	4770450	55.56	RXRD00000000	201712	Enterobacter xiangfangensis	96.8	76.1	N8	4	37	4	6	42	4	6		ACT-43				fosA								IncFII, IncFIA	S	S	S	S	S	S	S	S	S	S	S	S	S
090021	1.84	134	113646	5017693	54.62	RXRE00000000	201801	Taxon 1	98.6	92.1	97	59	9	62	9	62	25	6		ACT-5	CTX-M-9	aadA2, aadA1, aph(3'')-Ib, aph(6)-Id		fosA		qnrA1	catA1		sul1	tet(A)	dfrA16	IncHI2, IncHI2A, IncFII, ColRNA, TrfA, IncFIA	S	S	S	R	R	R	I	S	R	S	S	R	R
090022	1.84	67	231021	4693753	55.24	RXRF00000000	201802	Enterobacter xiangfangensis	99.2	93.8	171	49	21	19	44	45	12	32	NDM-5	ACT-45	CTX-M-65	aadA16	ble	fosA			floR	arr-3	sul1		dfrA27	IncX3, IncR, IncFIA	S	R	R	R	R	S	S	R	R	R	S	I	R
090023	1.83	71	231472	4694215	55.24	RXRG00000000	201802	Enterobacter xiangfangensis	99.2	93.8	171	49	21	19	44	45	12	32	NDM-5	ACT-45	CTX-M-65	aadA16	ble	fosA			floR	arr-3	sul1		dfrA27	IncX3, IncR, IncFIA	S	R	R	R	R	S	S	R	R	R	S	I	R
090026	1.37	62	234487	4817900	55.51	RXRI00000000	201704	Enterobacter xiangfangensis	96.8	76	50	4	4	4	6	37	4	25		ACT-15				fosA								ColRNA	S	S	S	S	S	S	S	S	S	S	S	S	S
090027	1.31	127	58227	4608848	55.47	RXRJ00000000	201704	Enterobacter hormaechei	99.8	98.9	528	95	56	112	116	104	4	63		ACT-37												ColRNA	S	S	S	R	S	S	S	S	S	S	S	S	S
090028	1.42	38	324936	4634324	55.68	QZCS00000000	201708	Enterobacter chuandaensis	100	100	N9	n3	n3	n2	n2	n2	n2	120		ACT-49												IncFIA, IncFII	S	S	S	S	S	S	S	S	S	S	S	S	S
090029	1.37	46	208431	4757330	55.86	RXRK00000000	201709	Enterobacter bugandensis	98.5	87.5	718	140	18	248	31	230	8	29	NDM-5	ACT-49	CTX-M-55		ble	fosA								IncX3	S	R	R	R	S	S	S	R	S	R	S	S	S
090030	1.49	83	147640	4836187	55.03	RXRL00000000	201709	Taxon 1	98.5	91.5	78	8	9	6	9	9	6	8		ACT-24				fosA								IncFIA, IncFII	S	S	S	S	S	R	S	S	S	S	S	S	S
090031	1.43	38	319092	4618173	56.17	RXRM00000000	201711	Enterobacter bugandensis	98.6	88.1	N10	309	18	n3	n3	34	8	n3		ACT-49				fosA									S	S	S	S	S	S	S	S	S	S	S	S	S
090032	1.37	76	161169	4764312	55.35	RXRN00000000	201712	Enterobacter sichuanensis	97.8	84.5	N11	n4	98	170	n4	n3	68	n4		ACT-50				fosA									S	S	S	S	S	R	S	S	S	S	S	S	S
090033	1.51	116	136691	4785793	55.25	RXRO00000000	201704	Taxon 1	98.9	93.4	316	59	88	82	9	67	6	6		ACT-39				fosA								IncFII, IncR, IncFIB, ColRNA	S	S	S	S	S	R	S	S	S	S	S	S	S
090034	1.38	32	357693	4730697	55.76	RXRP00000000	201706	Enterobacter asburiae	96.3	69.4	N12	n5	15	n4	124	n4	11	68		ACT-29				fosA								IncFIA, IncFII	S	S	S	S	S	S	S	S	S	S	S	S	S
090035	1.38	58	163005	4532984	55.36	RXRQ00000000	201712	Enterobacter xiangfangensis	99.2	93.2	127	46	20	74	44	45	24	6		ACT-41				fosA								ColRNA	S	S	S	S	S	R	S	S	S	S	S	S	S
090036	1.33	131	164052	4958440	54.72	RXRR00000000	201605	Taxon 1	98.8	93	N13	59	9	n5	n5	79	37	n5		ACT-39	CTX-M-3, TEM-1, OXA-1	aadA16		fosA3, fosA	mph(A)	qnrB6	catB3, catA2, floR	arr-3	sul1	tet(B), tet(D)	dfrA27	IncHI2, IncHI2A, IncR, IncFIA, TrfA	S	S	I	R	S	S	S	S	S	S	S	I	R
090037	1.56	65	208747	4822753	55.99	RXSI00000000	201608	Enterobacter roggenkampii	98.4	85.8	984	65	57	49	94	49	12	47		MIR-15				fosA								ColRNA	S	S	S	S	S	S	S	S	S	S	S	S	S
090038	1.33	111	237638	5032525	54.92	RXRS00000000	201609	Enterobacter xiangfangensis	99.2	93.4	418	53	35	154	44	45	4	6		ACT-41	TEM-1, SHV-12	aadA2, aph(3'')-Ib, aph(6)-Id		fosA		qnrA1	catA1		sul1	tet(A), tet(D)	dfrA16, dfrA14	IncFIB, IncFII, IncHI2A, IncHI2, ColRNA, TrfA	S	S	S	R	R	R	R	S	R	S	S	R	R
090039	1.64	140	162609	5160239	54.55	RXRT00000000	201610	Taxon 1	98.8	93.1	78	8	9	6	9	9	6	8		ACT-24	CTX-M-3, TEM-1, CTX-M-9	aadA2		fosA	mph(A)	qnrA1	catA1, floR	arr-3	sul1	tet(A)	dfrA16, dfrA15	IncFIB, IncFII, IncHI2A, IncHI2, TrfA	S	R	R	R	R	S	I	S	R	R	R	R	R
090040	1.73	30	515146	4788302	55.69	RXSJ00000000	201611	Taxon 2	98.4	88	N14	151	108	n6	n6	n5	14	93		MIR-15				fosA									S	S	S	S	S	R	S	S	S	S	S	S	S
090042	1.21	48	271909	4593505	55.51	RXRV00000000	201611	Enterobacter xiangfangensis	96.9	76.2	828	9	4	14	61	257	4	9		ACT-35				fosA									S	S	S	S	S	R	S	S	S	S	S	S	S
090043	1.27	78	204125	4592856	55.49	RXRW00000000	201612	Enterobacter xiangfangensis	99.2	93.4	337	67	21	9	129	45	12	32		ACT-46				fosA								ColRNA	S	S	S	S	S	S	S	S	S	S	S	S	S
090055	2.04	76	231472	4843650	55.1	RXRY00000000	201806	Enterobacter xiangfangensis	99.2	93.9	171	49	21	19	44	45	12	32	NDM-5	ACT-45	CTX-M-15，OXA-1	aac(3)-IIa	ble	fosA		qnrB1	catB3			tet(A)	dfrA14	IncX3, IncFIB, ColRNA	S	R	R	R	R	S	R	R	R	R	R	R	S
090056	1.74	97	160906	4832360	55.25	RXRZ00000000	201803	Taxon 1	98.8	93.1	568	189	9	12	9	67	6	6		ACT-24	TEM-1，LAP-2	aph(6)-Id，aph(3'')-Ib		fosA		qnrS1			sul1		dfrA14	IncFIB, IncFII, ColRNA	S	S	S	S	S	S	S	S	S	S	S	S	R
090057	1.93	74	254962	4709964	55.22	RXSA00000000	201804	Enterobacter xiangfangensis	99.1	92.9	N15	n6	69	19	44	64	4	32	NDM-1	ACT-41	LAP-2，SHV-12		ble			qnrS1						IncX3	S	R	R	R	S	S	R	R	S	R	S	R	S
090058	2.01	30	537131	4618376	55.89	RXSB00000000	201805	Enterobacter asburiae	97.3	77.1	879	152	15	102	15	101	11	133		ACT-1				fosA		qnrE1							S	S	S	S	S	S	S	S	S	S	S	S	S
090059	1.97	86	231472	4754719	55.22	RXSC00000000	201805	Enterobacter xiangfangensis	99.2	93.7	171	49	21	19	44	45	12	32	NDM-5	ACT-45	CTX-M-65，TEM-1	aadA16	ble	fosA		qnrS1		arr-3	sul1	tet(A)	dfrA14	IncX3, IncFIA, IncFIB, IncR	S	R	R	R	R	R	S	R	R	R	S	I	R
090060	1.75	47	391887	4662988	55.67	RXSD00000000	201806	Enterobacter xiangfangensis	96.8	76.1	550	179	4	4	6	112	4	6		ACT-15				fosA								IncFIA, IncFII	S	S	S	S	S	S	S	S	S	S	S	S	S
090210	1.54	46	263418	4704549	55.96	RXSV00000000	201607	Enterobacter bugandensis	98.6	89.3	499	164	18	183	200	120	8	29		ACT-49				fosA									S	S	S	S	S	S	S	S	S	S	S	S	S
090283	1.65	52	357836	4707696	56.11	RXSW00000000	201610	Enterobacter bugandensis	98.3	87.4	N16	140	18	n7	31	230	8	29		ACT-49				fosA									S	S	S	S	S	R	S	S	S	S	S	S	S

## Sheet: Appendix 2 Table 2
Appendix 2 Table 2. Enterobacter strains from blood with the genome sequence available in GenBank
Strain	GenBank Accession no.	Precise species	isDDH to the type strain of the closest species,%	ST	collection date	country	biosample	carbapenemase gene
e800	FKGO00000000	Enterobacter asburiae	73.6	23	2004	UK	https://www.ncbi.nlm.nih.gov/biosample/SAMEA2273239
e456	FKEM00000000	Enterobacter asburiae	73.8	24	2002	UK	https://www.ncbi.nlm.nih.gov/biosample/SAMEA2273171
e545	FKES00000000	Enterobacter asburiae	73.7	24	2003	UK	https://www.ncbi.nlm.nih.gov/biosample/SAMEA2273186
e621	FKFJ00000000	Enterobacter asburiae	73.7	24	2003	UK	https://www.ncbi.nlm.nih.gov/biosample/SAMEA2273199
e669	FKFV00000000	Enterobacter asburiae	73.7	24	2003	UK	https://www.ncbi.nlm.nih.gov/biosample/SAMEA2273216
e794	FKGK00000000	Enterobacter asburiae	73.6	24	2004	UK	https://www.ncbi.nlm.nih.gov/biosample/SAMEA2273236
e1044	FJWF00000000	Enterobacter asburiae	73.7	24	2005	UK	https://www.ncbi.nlm.nih.gov/biosample/SAMEA2273285
e1087	FJXI00000000	Enterobacter asburiae	74	24	2005	UK	https://www.ncbi.nlm.nih.gov/biosample/SAMEA2273207
e1339	FJYG00000000	Enterobacter asburiae	73.7	24	2006	UK	https://www.ncbi.nlm.nih.gov/biosample/SAMEA2273336
e2022	FKBI00000000	Enterobacter asburiae	73.8	24	2009	UK	https://www.ncbi.nlm.nih.gov/biosample/SAMEA2273432
EN3600	NPGK00000000	Enterobacter asburiae	74.4	25	2015	China	https://www.ncbi.nlm.nih.gov/biosample/SAMN07345015	blaIMP-8
e2414	FKCC00000000	Enterobacter asburiae	74.3	162	2010	UK	https://www.ncbi.nlm.nih.gov/biosample/SAMEA2273456
e1556	FJZP00000000	Enterobacter asburiae	73.3	435	2007	UK	https://www.ncbi.nlm.nih.gov/biosample/SAMEA2273379
e657	FKFQ00000000	Enterobacter asburiae	73.8	610	2003	UK	https://www.ncbi.nlm.nih.gov/biosample/SAMEA2273206
EB-247	FYBI00000000	Enterobacter bugandensis	100	495	2010	Tanzania	https://www.ncbi.nlm.nih.gov/biosample/SAMEA104115216
EB-247	LT992502	Enterobacter bugandensis	100	495	2010	Tanzania
198	JVQI00000000	Enterobacter bugandensis	84.7	660	NA	USA	https://www.ncbi.nlm.nih.gov/pmc/articles/PMC4521703/
195	JVQL00000000	Enterobacter bugandensis	84.7	660	NA	USA	https://www.ncbi.nlm.nih.gov/pmc/articles/PMC4521703/
e977	FKIB00000000	Enterobacter bugandensis	88.8	784	2004	UK	https://www.ncbi.nlm.nih.gov/biosample/SAMEA2273277
e1342	FJYI00000000	Enterobacter bugandensis	80.1	791	2006	UK	https://www.ncbi.nlm.nih.gov/biosample/SAMEA2273338
e1527	FJZI00000000	Enterobacter bugandensis	89.7	795	2007	UK	https://www.ncbi.nlm.nih.gov/biosample/SAMEA2273372
WCHECl-C4	MTSO00000000	Enterobacter chengduensis	100	414	2015	China
e1340	FJYH00000000	Enterobacter cloacae	88.1	519	2006	UK	https://www.ncbi.nlm.nih.gov/biosample/SAMEA2273337
e1236	FJWO00000000	Enterobacter cloacae	90.1	609	2005	UK	https://www.ncbi.nlm.nih.gov/biosample/SAMEA2273313
e1323	FJXZ00000000	Enterobacter cloacae	90.3	789	2006	UK	https://www.ncbi.nlm.nih.gov/biosample/SAMEA2273331
HB_Z_2347	NJCP00000000	Enterobacter cloacae	89	-	2015	Nigeria	https://www.ncbi.nlm.nih.gov/biosample/SAMN05960961
e722	FKFY00000000	Taxon 1	93	78	2003	UK	https://www.ncbi.nlm.nih.gov/biosample/SAMEA2273226
e880	FKHK00000000	Taxon 1	91.9	78	2004	UK	https://www.ncbi.nlm.nih.gov/biosample/SAMEA2273259
e970	FKHZ00000000	Taxon 1	93	78	2004	UK	https://www.ncbi.nlm.nih.gov/biosample/SAMEA2273275
e967	FKIA00000000	Taxon 1	93	78	2004	UK	https://www.ncbi.nlm.nih.gov/biosample/SAMEA2273273
e1089	FJXB00000000	Taxon 1	93	78	2005	UK	https://www.ncbi.nlm.nih.gov/biosample/SAMEA2273208
e1336	FJYE00000000	Taxon 1	92.9	78	2006	UK	https://www.ncbi.nlm.nih.gov/biosample/SAMEA2273334
e1587	FJZQ00000000	Taxon 1	93	78	2007	UK	https://www.ncbi.nlm.nih.gov/biosample/SAMEA2273385
e1603	FJZS00000000	Taxon 1	93	78	2007	UK	https://www.ncbi.nlm.nih.gov/biosample/SAMEA2273387
e1714	FKAJ00000000	Taxon 1	92.9	78	2007	UK	https://www.ncbi.nlm.nih.gov/biosample/SAMEA2273403
e2090	FKBO00000000	Taxon 1	93	78	2009	UK	https://www.ncbi.nlm.nih.gov/biosample/SAMEA2273439
e2273	FKCR00000000	Taxon 1	92.8	78	2010	UK	https://www.ncbi.nlm.nih.gov/biosample/SAMEA2273447
e2430	FKCU00000000	Taxon 1	93.1	78	2010	UK	https://www.ncbi.nlm.nih.gov/biosample/SAMEA2273457
e2549	FKCS00000000	Taxon 1	92.9	78	2011	UK	https://www.ncbi.nlm.nih.gov/biosample/SAMEA2273461
e2550	FKDL00000000	Taxon 1	92.9	78	2011	UK	https://www.ncbi.nlm.nih.gov/biosample/SAMEA2273462
e987	NPGF00000000	Taxon 1	92.2	97	2014	China	https://www.ncbi.nlm.nih.gov/biosample/SAMN07359424	blaIMP-4
e1132	FJWY00000000	Taxon 1	93.3	97	2005	UK	https://www.ncbi.nlm.nih.gov/biosample/SAMEA2273302
e1345	FJYK00000000	Taxon 1	92	97	2006	UK	https://www.ncbi.nlm.nih.gov/biosample/SAMEA2273340
e2575	FKCW00000000	Taxon 1	93.3	97	2011	UK	https://www.ncbi.nlm.nih.gov/biosample/SAMEA2273463
e292	FKCY00000000	Taxon 1	93.1	102	2002	UK	https://www.ncbi.nlm.nih.gov/biosample/SAMEA2273144
e1563	FJZN00000000	Taxon 1	93.1	102	2007	UK	https://www.ncbi.nlm.nih.gov/biosample/SAMEA2273381
e1985	FKBG00000000	Taxon 1	93.1	102	2008	UK	https://www.ncbi.nlm.nih.gov/biosample/SAMEA2273430
e953	FKHW00000000	Taxon 1	92.4	104	2004	UK	https://www.ncbi.nlm.nih.gov/biosample/SAMEA2273271
e1517	FJZF00000000	Taxon 1	92.7	104	2007	UK	https://www.ncbi.nlm.nih.gov/biosample/SAMEA2273366
e1770	FKAO00000000	Taxon 1	86.5	104	2008	UK	https://www.ncbi.nlm.nih.gov/biosample/SAMEA2273412
e458	FKEK00000000	Taxon 1	93.5	118	2002	UK	https://www.ncbi.nlm.nih.gov/biosample/SAMEA2273172
e659	FKFS00000000	Taxon 1	93.5	118	2003	UK	https://www.ncbi.nlm.nih.gov/biosample/SAMEA2273215
e1265	FJXA00000000	Taxon 1	93.3	118	2006	UK	https://www.ncbi.nlm.nih.gov/biosample/SAMEA2273320
e316	FKCZ00000000	Taxon 1	93.4	128	2002	UK	https://www.ncbi.nlm.nih.gov/biosample/SAMEA2273147
e377	FKDU00000000	Taxon 1	93.3	135	2002	UK	https://www.ncbi.nlm.nih.gov/biosample/SAMEA2273156
e435	FKEC00000000	Taxon 1	93.1	135	2002	UK	https://www.ncbi.nlm.nih.gov/biosample/SAMEA2273166
e575	FKFD00000000	Taxon 1	93.5	135	2003	UK	https://www.ncbi.nlm.nih.gov/biosample/SAMEA2273494
e742	FKGC00000000	Taxon 1	93.1	135	2003	UK	https://www.ncbi.nlm.nih.gov/biosample/SAMEA2273228
e841	FKHB00000000	Taxon 1	93.3	135	2004	UK	https://www.ncbi.nlm.nih.gov/biosample/SAMEA2273250
e854	FKHE00000000	Taxon 1	93.5	135	2004	UK	https://www.ncbi.nlm.nih.gov/biosample/SAMEA2273253
e888	FKHL00000000	Taxon 1	93.3	135	2004	UK	https://www.ncbi.nlm.nih.gov/biosample/SAMEA2273483
e1105	FJWR00000000	Taxon 1	93	135	2005	UK	https://www.ncbi.nlm.nih.gov/biosample/SAMEA2273213
e1219	FJXD00000000	Taxon 1	93.4	135	2005	UK	https://www.ncbi.nlm.nih.gov/biosample/SAMEA2273309
e595	FKFE00000000	Taxon 1	93.3	138	2003	UK	https://www.ncbi.nlm.nih.gov/biosample/SAMEA2273492
e1319	FJYA00000000	Taxon 1	93.4	138	2006	UK	https://www.ncbi.nlm.nih.gov/biosample/SAMEA2273330
e317	FKIW00000000	Taxon 1	92.7	168	2002	UK	https://www.ncbi.nlm.nih.gov/biosample/SAMEA2273148
e1562	FJZM00000000	Taxon 1	92.7	168	2007	UK	https://www.ncbi.nlm.nih.gov/biosample/SAMEA2273380
e1889	FKIU00000000	Taxon 1	92.7	168	2008	UK	https://www.ncbi.nlm.nih.gov/biosample/SAMEA2273423
e2282	FKCQ00000000	Taxon 1	92.3	168	2010	UK	https://www.ncbi.nlm.nih.gov/biosample/SAMEA2273448
e318	FKDN00000000	Taxon 1	92.6	233	2002	UK	https://www.ncbi.nlm.nih.gov/biosample/SAMEA2273149
e147	FJZA00000000	Taxon 1	93	278	2001	UK	https://www.ncbi.nlm.nih.gov/biosample/SAMEA2273130
e400	FKDX00000000	Taxon 1	93.4	278	2002	UK	https://www.ncbi.nlm.nih.gov/biosample/SAMEA2273161
e395	FKDY00000000	Taxon 1	93.1	278	2002	UK	https://www.ncbi.nlm.nih.gov/biosample/SAMEA2273159
e1387	FJYP00000000	Taxon 1	93.4	278	2006	UK	https://www.ncbi.nlm.nih.gov/biosample/SAMEA2273346
e261	FKDE00000000	Taxon 1	92.2	286	2002	UK	https://www.ncbi.nlm.nih.gov/biosample/SAMEA2273135
e482	FKEH00000000	Taxon 1	92.4	286	2002	UK	https://www.ncbi.nlm.nih.gov/biosample/SAMEA2273176
e484	FKEL00000000	Taxon 1	92.4	286	2002	UK	https://www.ncbi.nlm.nih.gov/biosample/SAMEA2273178
e487	FKEO00000000	Taxon 1	92.4	286	2002	UK	https://www.ncbi.nlm.nih.gov/biosample/SAMEA2273179
e513	FKEP00000000	Taxon 1	92	286	2003	UK	https://www.ncbi.nlm.nih.gov/biosample/SAMEA2273181
e1214	FJWI00000000	Taxon 1	92.1	286	2005	UK	https://www.ncbi.nlm.nih.gov/biosample/SAMEA2273308
e2300	FKCT00000000	Taxon 1	92.7	286	2010	UK	https://www.ncbi.nlm.nih.gov/biosample/SAMEA2273450
e2346	FKDC00000000	Taxon 1	92.9	286	2010	UK	https://www.ncbi.nlm.nih.gov/biosample/SAMEA2273451
e698	FKFX00000000	Taxon 1	92.9	778	2003	UK	https://www.ncbi.nlm.nih.gov/biosample/SAMEA2273222
e745	FKFZ00000000	Taxon 1	92.3	779	2003	UK	https://www.ncbi.nlm.nih.gov/biosample/SAMEA2273229
e1155	FJWQ00000000	Taxon 1	91.5	779	2005	UK	https://www.ncbi.nlm.nih.gov/biosample/SAMEA2273298
e1202	FJWC00000000	Taxon 1	92.8	787	2005	UK	https://www.ncbi.nlm.nih.gov/biosample/SAMEA2273497
e1213	FJXS00000000	Taxon 1	93.2	788	2005	UK	https://www.ncbi.nlm.nih.gov/biosample/SAMEA2273307
e1464	FJYZ00000000	Taxon 1	93.2	788	2006	UK	https://www.ncbi.nlm.nih.gov/biosample/SAMEA2273357
e1347	FJYL00000000	Taxon 1	93.6	792	2006	UK	https://www.ncbi.nlm.nih.gov/biosample/SAMEA2273341
e1488	FJZE00000000	Taxon 1	92	794	2006	UK	https://www.ncbi.nlm.nih.gov/biosample/SAMEA2273364
e1586	FJZO00000000	Taxon 1	92.2	796	2007	UK	https://www.ncbi.nlm.nih.gov/biosample/SAMEA2273384
e404	FKDZ00000000	Taxon 1	93.2	-	2002	UK	https://www.ncbi.nlm.nih.gov/biosample/SAMEA2273163
e405	FKEA00000000	Taxon 1	93.2	-	2002	UK	https://www.ncbi.nlm.nih.gov/biosample/SAMEA2273496
e703	FKFT00000000	Taxon 1	93	-	2003	UK	https://www.ncbi.nlm.nih.gov/biosample/SAMEA2273223
e2752	FKCF00000000	Taxon 1	93.1	-	2011	UK	https://www.ncbi.nlm.nih.gov/biosample/SAMEA2273467
49530189	NJCZ00000000	Enterobacter kobei	91.6	32	2017	Australia	https://www.ncbi.nlm.nih.gov/biosample/SAMN07234400
e1425	FJYX00000000	Enterobacter kobei	91.6	125	2006	UK	https://www.ncbi.nlm.nih.gov/biosample/SAMEA2273353
e1326	FJYB00000000	Enterobacter kobei	91.2	340	2006	UK	https://www.ncbi.nlm.nih.gov/biosample/SAMEA2273332
UCI 29	KK736271	Enterobacter kobei	92.2	340	2013	USA	https://www.ncbi.nlm.nih.gov/pmc/articles/PMC5293017/
ECC3026	LYUS00000000	Enterobacter kobei	92.2	591	2011	China	https://www.ncbi.nlm.nih.gov/biosample/SAMN05173313
e448	FKEE00000000	Enterobacter kobei	95.1	773	2002	UK	https://www.ncbi.nlm.nih.gov/biosample/SAMEA2273169
e647	FKFP00000000	Enterobacter kobei	94.2	777	2003	UK	https://www.ncbi.nlm.nih.gov/biosample/SAMEA2273205
DSM 13645	CP017181	Enterobacter kobei	100	806	NA	Japan	https://www.ncbi.nlm.nih.gov/biosample/SAMN05581747
e1682	FKAC00000000	Enterobacter kobei	95.2	1001	2007	UK	https://www.ncbi.nlm.nih.gov/biosample/SAMEA2273397
e772	FKGF00000000	Enterobacter kobei	92.3	-	2004	UK	https://www.ncbi.nlm.nih.gov/biosample/SAMEA2273232
e558	FKEY00000000	Enterobacter ludwigii	91	424	2003	UK	https://www.ncbi.nlm.nih.gov/biosample/SAMEA2273189
e864	FKHG00000000	Enterobacter ludwigii	91.2	-	2004	UK	https://www.ncbi.nlm.nih.gov/biosample/SAMEA2273255
e1026	FJWD00000000	Enterobacter ludwigii	91.5	-	2005	UK	https://www.ncbi.nlm.nih.gov/biosample/SAMEA2273485
e1617	FJZU00000000	Enterobacter ludwigii	90.7	-	2007	UK	https://www.ncbi.nlm.nih.gov/biosample/SAMEA2273503
e2350	FKCG00000000	Enterobacter ludwigii	90.7	-	2010	UK	https://www.ncbi.nlm.nih.gov/biosample/SAMEA2273452	blaNMC-A
BIDMC 26	KI973182	Enterobacter ludwigii	90.2	-	2012	USA	https://www.ncbi.nlm.nih.gov/pmc/articles/PMC5293017/
WCHEM045008	PYBR00000000	Enterobacter mori	79.7	-	2016	China	https://www.ncbi.nlm.nih.gov/biosample/SAMN08741157
EC_38VIM1	ATHX00000000	Enterobacter roggenkampii	88	96	2009	Spain	https://www.ncbi.nlm.nih.gov/biosample/SAMN02194084
e54	FKET00000000	Enterobacter roggenkampii	87.9	166	2001	UK	https://www.ncbi.nlm.nih.gov/biosample/SAMEA2273122
e1942	FKBB00000000	Enterobacter roggenkampii	86.8	422	2008	UK	https://www.ncbi.nlm.nih.gov/biosample/SAMEA2273425
e264	FKDD00000000	Enterobacter roggenkampii	86.1	803	2002	UK	https://www.ncbi.nlm.nih.gov/biosample/SAMEA2273136
e2161	FKDK00000000	Enterobacter roggenkampii	86.1	803	2009	UK	https://www.ncbi.nlm.nih.gov/biosample/SAMEA2273443
41952	NDIV00000000	Enterobacter roggenkampii	87.7	1012	2013	USA	https://www.ncbi.nlm.nih.gov/biosample/SAMN06218064	blaKPC-2
e917	FKHS00000000	Enterobacter roggenkampii	86.2	-	2004	UK	https://www.ncbi.nlm.nih.gov/biosample/SAMEA2273267
A1137	CP021851	Enterobacter sichuanensis	85.3	738	NA	China	https://www.ncbi.nlm.nih.gov/biosample/SAMN07162522	blaKPC-3
e840	FKHA00000000	Enterobacter xiangfangensis	76.2	45	2004	UK	https://www.ncbi.nlm.nih.gov/biosample/SAMEA2273249
e915	FKHR00000000	Enterobacter xiangfangensis	76	46	2004	UK	https://www.ncbi.nlm.nih.gov/biosample/SAMEA2273266
e380	FKDV00000000	Enterobacter xiangfangensis	75.9	50	2002	UK	https://www.ncbi.nlm.nih.gov/biosample/SAMEA2273157
e440	FKEF00000000	Enterobacter xiangfangensis	75.7	50	2002	UK	https://www.ncbi.nlm.nih.gov/biosample/SAMEA2273495
e572	FKFA00000000	Enterobacter xiangfangensis	75.9	50	2003	UK	https://www.ncbi.nlm.nih.gov/biosample/SAMEA2273192
e615	FKFI00000000	Enterobacter xiangfangensis	75.9	50	2003	UK	https://www.ncbi.nlm.nih.gov/biosample/SAMEA2273489
e1163	FJXP00000000	Enterobacter xiangfangensis	76	50	2005	UK	https://www.ncbi.nlm.nih.gov/biosample/SAMEA2273299
e1391	FJYT00000000	Enterobacter xiangfangensis	76	50	2006	UK	https://www.ncbi.nlm.nih.gov/biosample/SAMEA2273347
e1655	FKAA00000000	Enterobacter xiangfangensis	75.7	50	2007	UK	https://www.ncbi.nlm.nih.gov/biosample/SAMEA2273513
e1697	FKAG00000000	Enterobacter xiangfangensis	76	50	2007	UK	https://www.ncbi.nlm.nih.gov/biosample/SAMEA2273400
e1720	FKAM00000000	Enterobacter xiangfangensis	75.8	50	2007	UK	https://www.ncbi.nlm.nih.gov/biosample/SAMEA2273407
e1831	FKAW00000000	Enterobacter xiangfangensis	76	50	2008	UK	https://www.ncbi.nlm.nih.gov/biosample/SAMEA2273418
e332	FKDP00000000	Enterobacter xiangfangensis	76	62	2002	UK	https://www.ncbi.nlm.nih.gov/biosample/SAMEA2273152
e391	FKDW00000000	Enterobacter xiangfangensis	75.4	65	2002	UK	https://www.ncbi.nlm.nih.gov/biosample/SAMEA2273160
e926	FKHT00000000	Enterobacter xiangfangensis	75.4	65	2004	UK	https://www.ncbi.nlm.nih.gov/biosample/SAMEA2273268
e1195	FJWT00000000	Enterobacter xiangfangensis	75.4	65	2005	UK	https://www.ncbi.nlm.nih.gov/biosample/SAMEA2273305
e1234	FJXH00000000	Enterobacter xiangfangensis	75.4	65	2005	UK	https://www.ncbi.nlm.nih.gov/biosample/SAMEA2273311
60830776	NJDA00000000	Enterobacter xiangfangensis	93.9	66	2017	Australia	https://www.ncbi.nlm.nih.gov/biosample/SAMN07234405
136 E4	QMCT00000000	Enterobacter xiangfangensis	94.1	66	2017	France	https://www.ncbi.nlm.nih.gov/biosample/SAMN09435823
e1676	FKAB00000000	Enterobacter xiangfangensis	93.7	66	2007	UK	https://www.ncbi.nlm.nih.gov/biosample/SAMEA2273396
e1947	FKBD00000000	Enterobacter xiangfangensis	94	66	2008	UK	https://www.ncbi.nlm.nih.gov/biosample/SAMEA2273426
e1948	FKBC00000000	Enterobacter xiangfangensis	93.9	66	2008	UK	https://www.ncbi.nlm.nih.gov/biosample/SAMEA2273427
e2433	FKBZ00000000	Enterobacter xiangfangensis	93.9	66	2010	UK	https://www.ncbi.nlm.nih.gov/biosample/SAMEA2273458
e282	FKBW00000000	Enterobacter xiangfangensis	76.3	68	2002	UK	https://www.ncbi.nlm.nih.gov/biosample/SAMEA2273139
e287	FKCK00000000	Enterobacter xiangfangensis	76.3	68	2002	UK	https://www.ncbi.nlm.nih.gov/biosample/SAMEA2273141
e288	FKCE00000000	Enterobacter xiangfangensis	76.3	68	2002	UK	https://www.ncbi.nlm.nih.gov/biosample/SAMEA2273142
e302	FKCP00000000	Enterobacter xiangfangensis	76.3	68	2002	UK	https://www.ncbi.nlm.nih.gov/biosample/SAMEA2273211
e351	FKDQ00000000	Enterobacter xiangfangensis	76.2	68	2002	UK	https://www.ncbi.nlm.nih.gov/biosample/SAMEA2273154
e352	FKDS00000000	Enterobacter xiangfangensis	76.2	68	2002	UK	https://www.ncbi.nlm.nih.gov/biosample/SAMEA2273155
e532	FKEN00000000	Enterobacter xiangfangensis	76.2	68	2003	UK	https://www.ncbi.nlm.nih.gov/biosample/SAMEA2273183
e534	FKER00000000	Enterobacter xiangfangensis	76.3	68	2003	UK	https://www.ncbi.nlm.nih.gov/biosample/SAMEA2273185
e751	FKGA00000000	Enterobacter xiangfangensis	76.3	68	2004	UK	https://www.ncbi.nlm.nih.gov/biosample/SAMEA2273230
e856	FKHF00000000	Enterobacter xiangfangensis	76.1	68	2004	UK	https://www.ncbi.nlm.nih.gov/biosample/SAMEA2273254
e1109	FJXC00000000	Enterobacter xiangfangensis	76.3	68	2005	UK	https://www.ncbi.nlm.nih.gov/biosample/SAMEA2273300
e1101	FJXE00000000	Enterobacter xiangfangensis	76.3	68	2005	UK	https://www.ncbi.nlm.nih.gov/biosample/SAMEA2273212
e1351	FJYM00000000	Enterobacter xiangfangensis	76.2	68	2006	UK	https://www.ncbi.nlm.nih.gov/biosample/SAMEA2273342
e1487	FJZD00000000	Enterobacter xiangfangensis	76.3	68	2006	UK	https://www.ncbi.nlm.nih.gov/biosample/SAMEA2273363
e1521	FJZH00000000	Enterobacter xiangfangensis	76.5	68	2007	UK	https://www.ncbi.nlm.nih.gov/biosample/SAMEA2273371
e2487	FKCO00000000	Enterobacter xiangfangensis	76.2	68	2010	UK	https://www.ncbi.nlm.nih.gov/biosample/SAMEA2273459
e818	FKGY00000000	Enterobacter xiangfangensis	75.8	88	2004	UK	https://www.ncbi.nlm.nih.gov/biosample/SAMEA2273245
ST-234:K063	NXJN00000000	Enterobacter xiangfangensis	75.6	90	2013	South Africa	https://www.ncbi.nlm.nih.gov/biosample/SAMN06106860
e248	FKCV00000000	Enterobacter xiangfangensis	76	90	2001	UK	https://www.ncbi.nlm.nih.gov/biosample/SAMEA2273134
e298	FKCH00000000	Enterobacter xiangfangensis	75.7	90	2002	UK	https://www.ncbi.nlm.nih.gov/biosample/SAMEA2273475
e795	FKGM00000000	Enterobacter xiangfangensis	75.7	90	2004	UK	https://www.ncbi.nlm.nih.gov/biosample/SAMEA2273237
e884	FKHI00000000	Enterobacter xiangfangensis	75.7	90	2004	UK	https://www.ncbi.nlm.nih.gov/biosample/SAMEA2273260
e1356	FJYN00000000	Enterobacter xiangfangensis	75.6	90	2006	UK	https://www.ncbi.nlm.nih.gov/biosample/SAMEA2273343
e2129	FKIQ00000000	Enterobacter xiangfangensis	75.8	90	2009	UK	https://www.ncbi.nlm.nih.gov/biosample/SAMEA2273441
e2144	FKCD00000000	Enterobacter xiangfangensis	75.6	90	2009	UK	https://www.ncbi.nlm.nih.gov/biosample/SAMEA2273510
e2260	FKDI00000000	Enterobacter xiangfangensis	75.5	90	2010	UK	https://www.ncbi.nlm.nih.gov/biosample/SAMEA2273446
e2284	FKCA00000000	Enterobacter xiangfangensis	75.8	90	2010	UK	https://www.ncbi.nlm.nih.gov/biosample/SAMEA2273449
e2352	FKIS00000000	Enterobacter xiangfangensis	75.7	90	2010	UK	https://www.ncbi.nlm.nih.gov/biosample/SAMEA2273453
e2743	FKBV00000000	Enterobacter xiangfangensis	75.7	90	2011	UK	https://www.ncbi.nlm.nih.gov/biosample/SAMEA2273466
e2793	FKIR00000000	Enterobacter xiangfangensis	75.8	90	2011	UK	https://www.ncbi.nlm.nih.gov/biosample/SAMEA2273505
TREC1	PJZE00000000	Enterobacter xiangfangensis	75.9	93	2017	China	https://www.ncbi.nlm.nih.gov/biosample/SAMN08156302	blaKPC-2
e432	FKEB00000000	Enterobacter xiangfangensis	76.3	93	2002	UK	https://www.ncbi.nlm.nih.gov/biosample/SAMEA2273165
e783	FKGH00000000	Enterobacter xiangfangensis	75.7	93	2004	UK	https://www.ncbi.nlm.nih.gov/biosample/SAMEA2273235
e1153	FJWS00000000	Enterobacter xiangfangensis	75.8	93	2005	UK	https://www.ncbi.nlm.nih.gov/biosample/SAMEA2273296
e1605	FJZT00000000	Enterobacter xiangfangensis	75.4	93	2007	UK	https://www.ncbi.nlm.nih.gov/biosample/SAMEA2273388
e11	FJXO00000000	Enterobacter xiangfangensis	76.1	94	2001	UK	https://www.ncbi.nlm.nih.gov/biosample/SAMEA2273117
e17	FKAF00000000	Enterobacter xiangfangensis	76	94	2001	UK	https://www.ncbi.nlm.nih.gov/biosample/SAMEA2273118
e242	FKDH00000000	Enterobacter xiangfangensis	76.1	94	2001	UK	https://www.ncbi.nlm.nih.gov/biosample/SAMEA2273133
e301	FKIX00000000	Enterobacter xiangfangensis	75.8	94	2002	UK	https://www.ncbi.nlm.nih.gov/biosample/SAMEA2273146
e533	FKEQ00000000	Enterobacter xiangfangensis	76	94	2003	UK	https://www.ncbi.nlm.nih.gov/biosample/SAMEA2273184
e786	FKGJ00000000	Enterobacter xiangfangensis	76.1	94	2004	UK	https://www.ncbi.nlm.nih.gov/biosample/SAMEA2273481
e1032	FJWL00000000	Enterobacter xiangfangensis	76	94	2005	UK	https://www.ncbi.nlm.nih.gov/biosample/SAMEA2273282
e1284	FJXJ00000000	Enterobacter xiangfangensis	76.1	94	2006	UK	https://www.ncbi.nlm.nih.gov/biosample/SAMEA2273322
e1286	FJXW00000000	Enterobacter xiangfangensis	76.2	94	2006	UK	https://www.ncbi.nlm.nih.gov/biosample/SAMEA2273324
e2071	FKBP00000000	Enterobacter xiangfangensis	76	94	2009	UK	https://www.ncbi.nlm.nih.gov/biosample/SAMEA2273438	blaIMP-70
e473	FKEJ00000000	Enterobacter xiangfangensis	75.8	106	2002	UK	https://www.ncbi.nlm.nih.gov/biosample/SAMEA2273471
e2761	FKCN00000000	Enterobacter xiangfangensis	75.8	106	2011	UK	https://www.ncbi.nlm.nih.gov/biosample/SAMEA2273469
e2770	FKDA00000000	Enterobacter xiangfangensis	76.1	106	2011	UK	https://www.ncbi.nlm.nih.gov/biosample/SAMEA2273470
e247	FKDG00000000	Enterobacter xiangfangensis	75.9	108	2001	UK	https://www.ncbi.nlm.nih.gov/biosample/SAMEA2273473
e289	FKDJ00000000	Enterobacter xiangfangensis	76	108	2002	UK	https://www.ncbi.nlm.nih.gov/biosample/SAMEA2273143
e341	FKDR00000000	Enterobacter xiangfangensis	75.8	108	2002	UK	https://www.ncbi.nlm.nih.gov/biosample/SAMEA2273153
e452	FKEI00000000	Enterobacter xiangfangensis	75.8	108	2002	UK	https://www.ncbi.nlm.nih.gov/biosample/SAMEA2273170
e559	FKEZ00000000	Enterobacter xiangfangensis	75.8	108	2003	UK	https://www.ncbi.nlm.nih.gov/biosample/SAMEA2273190
e633	FKFN00000000	Enterobacter xiangfangensis	75.9	108	2003	UK	https://www.ncbi.nlm.nih.gov/biosample/SAMEA2273204
e774	FKGG00000000	Enterobacter xiangfangensis	75.9	108	2004	UK	https://www.ncbi.nlm.nih.gov/biosample/SAMEA2273234
e813	FKGT00000000	Enterobacter xiangfangensis	76	108	2004	UK	https://www.ncbi.nlm.nih.gov/biosample/SAMEA2273482
e894	FKHM00000000	Enterobacter xiangfangensis	75.9	108	2004	UK	https://www.ncbi.nlm.nih.gov/biosample/SAMEA2273261
e965	FKHX00000000	Enterobacter xiangfangensis	75.9	108	2004	UK	https://www.ncbi.nlm.nih.gov/biosample/SAMEA2273272
e978	FKIC00000000	Enterobacter xiangfangensis	75.8	108	2004	UK	https://www.ncbi.nlm.nih.gov/biosample/SAMEA2273278
e985	FKID00000000	Enterobacter xiangfangensis	75.9	108	2004	UK	https://www.ncbi.nlm.nih.gov/biosample/SAMEA2273279
e1227	FJWM00000000	Enterobacter xiangfangensis	75.7	108	2005	UK	https://www.ncbi.nlm.nih.gov/biosample/SAMEA2273507
e1028	FJXM00000000	Enterobacter xiangfangensis	75.8	108	2005	UK	https://www.ncbi.nlm.nih.gov/biosample/SAMEA2273486
e1222	FJWK00000000	Enterobacter xiangfangensis	75.7	108	2005	UK	https://www.ncbi.nlm.nih.gov/biosample/SAMEA2273310
e1198	FJXF00000000	Enterobacter xiangfangensis	75.7	108	2005	UK	https://www.ncbi.nlm.nih.gov/biosample/SAMEA2273306
e1083	FJWW00000000	Enterobacter xiangfangensis	75.8	108	2005	UK	https://www.ncbi.nlm.nih.gov/biosample/SAMEA2273487
e1251	FJXN00000000	Enterobacter xiangfangensis	75.7	108	2006	UK	https://www.ncbi.nlm.nih.gov/biosample/SAMEA2273317
e1285	FJWN00000000	Enterobacter xiangfangensis	75.8	108	2006	UK	https://www.ncbi.nlm.nih.gov/biosample/SAMEA2273323
e1331	FJYC00000000	Enterobacter xiangfangensis	75.8	108	2006	UK	https://www.ncbi.nlm.nih.gov/biosample/SAMEA2273498
e1337	FJYF00000000	Enterobacter xiangfangensis	75.8	108	2006	UK	https://www.ncbi.nlm.nih.gov/biosample/SAMEA2273335
e1386	FJYQ00000000	Enterobacter xiangfangensis	75.7	108	2006	UK	https://www.ncbi.nlm.nih.gov/biosample/SAMEA2273345
e1518	FJZG00000000	Enterobacter xiangfangensis	75.9	108	2007	UK	https://www.ncbi.nlm.nih.gov/biosample/SAMEA2273367
e1772	FKAQ00000000	Enterobacter xiangfangensis	75.9	108	2008	UK	https://www.ncbi.nlm.nih.gov/biosample/SAMEA2273514
e1764	FKAN00000000	Enterobacter xiangfangensis	75.9	108	2008	UK	https://www.ncbi.nlm.nih.gov/biosample/SAMEA2273411
e1774	FKAR00000000	Enterobacter xiangfangensis	75.8	108	2008	UK	https://www.ncbi.nlm.nih.gov/biosample/SAMEA2273413
e2024	FKBJ00000000	Enterobacter xiangfangensis	75.9	108	2009	UK	https://www.ncbi.nlm.nih.gov/biosample/SAMEA2273433
e2276	FKDF00000000	Enterobacter xiangfangensis	75.9	108	2010	UK	https://www.ncbi.nlm.nih.gov/biosample/SAMEA2273509
e294	FKCL00000000	Enterobacter xiangfangensis	76.4	110	2002	UK	https://www.ncbi.nlm.nih.gov/biosample/SAMEA2273145
e554	FKEW00000000	Enterobacter xiangfangensis	75.9	110	2003	UK	https://www.ncbi.nlm.nih.gov/biosample/SAMEA2273188
e798	FKGL00000000	Enterobacter xiangfangensis	76.3	110	2004	UK	https://www.ncbi.nlm.nih.gov/biosample/SAMEA2273238
e804	FKGN00000000	Enterobacter xiangfangensis	75.8	110	2004	UK	https://www.ncbi.nlm.nih.gov/biosample/SAMEA2273240
e1267	FJXU00000000	Enterobacter xiangfangensis	76.1	110	2006	UK	https://www.ncbi.nlm.nih.gov/biosample/SAMEA2273369
e2005	FKBH00000000	Enterobacter xiangfangensis	76.2	110	2009	UK	https://www.ncbi.nlm.nih.gov/biosample/SAMEA2273431
e2048	FKBL00000000	Enterobacter xiangfangensis	76.2	110	2009	UK	https://www.ncbi.nlm.nih.gov/biosample/SAMEA2273435
e2049	FKBM00000000	Enterobacter xiangfangensis	76	110	2009	UK	https://www.ncbi.nlm.nih.gov/biosample/SAMEA2273436
e2127	FKBQ00000000	Enterobacter xiangfangensis	76.1	110	2009	UK	https://www.ncbi.nlm.nih.gov/biosample/SAMEA2273440
e552	FKEV00000000	Enterobacter xiangfangensis	93.6	114	2003	UK	https://www.ncbi.nlm.nih.gov/biosample/SAMEA2273187
e627	FKFK00000000	Enterobacter xiangfangensis	93.1	114	2003	UK	https://www.ncbi.nlm.nih.gov/biosample/SAMEA2273201
e629	FKFM00000000	Enterobacter xiangfangensis	93.1	114	2003	UK	https://www.ncbi.nlm.nih.gov/biosample/SAMEA2273203
e716	FKGB00000000	Enterobacter xiangfangensis	93.3	114	2003	UK	https://www.ncbi.nlm.nih.gov/biosample/SAMEA2273225
e1130	FJXT00000000	Enterobacter xiangfangensis	93	114	2005	UK	https://www.ncbi.nlm.nih.gov/biosample/SAMEA2273292
e1728	FKAP00000000	Enterobacter xiangfangensis	93.4	114	2007	UK	https://www.ncbi.nlm.nih.gov/biosample/SAMEA2273409
e1873	FKAZ00000000	Enterobacter xiangfangensis	93.4	114	2008	UK	https://www.ncbi.nlm.nih.gov/biosample/SAMEA2273421
e1879	FKBA00000000	Enterobacter xiangfangensis	93	114	2008	UK	https://www.ncbi.nlm.nih.gov/biosample/SAMEA2273422
e2473	FKCB00000000	Enterobacter xiangfangensis	93.5	114	2010	UK	https://www.ncbi.nlm.nih.gov/biosample/SAMEA2273508
e1272	FJXV00000000	Enterobacter xiangfangensis	75.9	116	2006	UK	https://www.ncbi.nlm.nih.gov/biosample/SAMEA2273370
e1547	FJZK00000000	Enterobacter xiangfangensis	76.3	116	2007	UK	https://www.ncbi.nlm.nih.gov/biosample/SAMEA2273376
e1632	FJZX00000000	Enterobacter xiangfangensis	76	116	2007	UK	https://www.ncbi.nlm.nih.gov/biosample/SAMEA2273392
e590	FKFB00000000	Enterobacter xiangfangensis	94.3	120	2003	UK	https://www.ncbi.nlm.nih.gov/biosample/SAMEA2273194
e812	FKGS00000000	Enterobacter xiangfangensis	94.3	120	2004	UK	https://www.ncbi.nlm.nih.gov/biosample/SAMEA2273243
e1983	FKBF00000000	Enterobacter xiangfangensis	94.1	120	2008	UK	https://www.ncbi.nlm.nih.gov/biosample/SAMEA2273429
HB_Z_2180	NJCO00000000	Enterobacter xiangfangensis	75.4	124	2015	Nigeria	https://www.ncbi.nlm.nih.gov/biosample/SAMN05960959
e71	FKFW00000000	Enterobacter xiangfangensis	75.4	133	2001	UK	https://www.ncbi.nlm.nih.gov/biosample/SAMEA2273125
e267	FKCJ00000000	Enterobacter xiangfangensis	75.7	133	2002	UK	https://www.ncbi.nlm.nih.gov/biosample/SAMEA2273137
e320	FKDO00000000	Enterobacter xiangfangensis	75.5	133	2002	UK	https://www.ncbi.nlm.nih.gov/biosample/SAMEA2273151
e521	FKEU00000000	Enterobacter xiangfangensis	76.2	133	2003	UK	https://www.ncbi.nlm.nih.gov/biosample/SAMEA2273182
e597	FKFG00000000	Enterobacter xiangfangensis	75.7	133	2003	UK	https://www.ncbi.nlm.nih.gov/biosample/SAMEA2273196
e598	FKFF00000000	Enterobacter xiangfangensis	75.6	133	2003	UK	https://www.ncbi.nlm.nih.gov/biosample/SAMEA2273491
e600	FKFH00000000	Enterobacter xiangfangensis	75.7	133	2003	UK	https://www.ncbi.nlm.nih.gov/biosample/SAMEA2273197
e815	KGV000000000	Enterobacter xiangfangensis	75.5	133	2004	UK	https://www.ncbi.nlm.nih.gov/biosample/SAMEA2273244
e833	FKGZ00000000	Enterobacter xiangfangensis	75.6	133	2004	UK	https://www.ncbi.nlm.nih.gov/biosample/SAMEA2273248
e843	FKHC00000000	Enterobacter xiangfangensis	75.6	133	2004	UK	https://www.ncbi.nlm.nih.gov/biosample/SAMEA2273252
e914	FKHP00000000	Enterobacter xiangfangensis	76.1	133	2004	UK	https://www.ncbi.nlm.nih.gov/biosample/SAMEA2273265
e950	FKHV00000000	Enterobacter xiangfangensis	75.7	133	2004	UK	https://www.ncbi.nlm.nih.gov/biosample/SAMEA2273270
e1092	FJWU00000000	Enterobacter xiangfangensis	75.6	133	2005	UK	https://www.ncbi.nlm.nih.gov/biosample/SAMEA2273210
e1082	FJXQ00000000	Enterobacter xiangfangensis	75.7	133	2005	UK	https://www.ncbi.nlm.nih.gov/biosample/SAMEA2273479
e1091	FJWX00000000	Enterobacter xiangfangensis	75.7	133	2005	UK	https://www.ncbi.nlm.nih.gov/biosample/SAMEA2273209
e1127	FJWJ00000000	Enterobacter xiangfangensis	75.9	133	2005	UK	https://www.ncbi.nlm.nih.gov/biosample/SAMEA2273301
e1070	FJXL00000000	Enterobacter xiangfangensis	75.8	133	2005	UK	https://www.ncbi.nlm.nih.gov/biosample/SAMEA2273287
e1269	FJWG00000000	Enterobacter xiangfangensis	75.9	133	2006	UK	https://www.ncbi.nlm.nih.gov/biosample/SAMEA2273321
e1395	FJYR00000000	Enterobacter xiangfangensis	75.9	133	2006	UK	https://www.ncbi.nlm.nih.gov/biosample/SAMEA2273499
e1531	FJZJ00000000	Enterobacter xiangfangensis	75.7	133	2007	UK	https://www.ncbi.nlm.nih.gov/biosample/SAMEA2273373
e1554	FJZL00000000	Enterobacter xiangfangensis	75.8	133	2007	UK	https://www.ncbi.nlm.nih.gov/biosample/SAMEA2273378
e1784	FKAT00000000	Enterobacter xiangfangensis	75.7	133	2008	UK	https://www.ncbi.nlm.nih.gov/biosample/SAMEA2273415
e1821	FKAV00000000	Enterobacter xiangfangensis	75.7	133	2008	UK	https://www.ncbi.nlm.nih.gov/biosample/SAMEA2273506
e1963	FKBE00000000	Enterobacter xiangfangensis	75.8	133	2008	UK	https://www.ncbi.nlm.nih.gov/biosample/SAMEA2273428
BIDMC 28	KI973172	Enterobacter xiangfangensis	75.9	133	2012	USA	https://www.ncbi.nlm.nih.gov/pmc/articles/PMC5293017/
e1025	FJXK00000000	Enterobacter xiangfangensis	75.9	134	2005	UK	https://www.ncbi.nlm.nih.gov/biosample/SAMEA2273281
e1294	FJXX00000000	Enterobacter xiangfangensis	75.7	134	2006	UK	https://www.ncbi.nlm.nih.gov/biosample/SAMEA2273326
99G10	QMDE00000000	Enterobacter xiangfangensis	93.9	136	2016	France	https://www.ncbi.nlm.nih.gov/biosample/SAMN09435812
e638	FKFO00000000	Enterobacter xiangfangensis	75.8	141	2003	UK	https://www.ncbi.nlm.nih.gov/biosample/SAMEA2273488
e1635	FJZY00000000	Enterobacter xiangfangensis	75.9	141	2007	UK	https://www.ncbi.nlm.nih.gov/biosample/SAMEA2273393
e2698	FKBY00000000	Enterobacter xiangfangensis	93.3	144	2011	UK	https://www.ncbi.nlm.nih.gov/biosample/SAMEA2273464
e1589	FJZR00000000	Enterobacter xiangfangensis	76	146	2007	UK	https://www.ncbi.nlm.nih.gov/biosample/SAMEA2273386
e1343	FJYJ00000000	Enterobacter xiangfangensis	76.3	151	2006	UK	https://www.ncbi.nlm.nih.gov/biosample/SAMEA2273339
e2760	FKBU00000000	Enterobacter xiangfangensis	75.9	151	2011	UK	https://www.ncbi.nlm.nih.gov/biosample/SAMEA2273468
e628	FKFL00000000	Enterobacter xiangfangensis	93.6	171	2003	UK	https://www.ncbi.nlm.nih.gov/biosample/SAMEA2273202	blaKPC-4
e871	FKHH00000000	Enterobacter xiangfangensis	93.2	171	2004	UK	https://www.ncbi.nlm.nih.gov/biosample/SAMEA2273256	blaKPC-4
e878	FKHJ00000000	Enterobacter xiangfangensis	93.1	171	2004	UK	https://www.ncbi.nlm.nih.gov/biosample/SAMEA2273258	blaKPC-4
e1125	FJWZ00000000	Enterobacter xiangfangensis	93.5	171	2005	UK	https://www.ncbi.nlm.nih.gov/biosample/SAMEA2273291	blaKPC-4
e1379	FJYO00000000	Enterobacter xiangfangensis	93.6	171	2006	UK	https://www.ncbi.nlm.nih.gov/biosample/SAMEA2273344	blaKPC-4
e1481	FJZB00000000	Enterobacter xiangfangensis	93.3	171	2006	UK	https://www.ncbi.nlm.nih.gov/biosample/SAMEA2273360
e1486	FJZC00000000	Enterobacter xiangfangensis	93.3	171	2006	UK	https://www.ncbi.nlm.nih.gov/biosample/SAMEA2273362
e1627	FJZW00000000	Enterobacter xiangfangensis	93.5	171	2007	UK	https://www.ncbi.nlm.nih.gov/biosample/SAMEA2273512	blaKPC-4
e1623	FJZV00000000	Enterobacter xiangfangensis	93.5	171	2007	UK	https://www.ncbi.nlm.nih.gov/biosample/SAMEA2273511	blaKPC-4
e1775	FKAS00000000	Enterobacter xiangfangensis	93.6	171	2008	UK	https://www.ncbi.nlm.nih.gov/biosample/SAMEA2273414
NDB	JUIE00000000	Enterobacter xiangfangensis	93.8	171	2010	USA	https://www.ncbi.nlm.nih.gov/biosample/SAMN03012824	blaKPC-3
MNCRE7	JYLX00000000	Enterobacter xiangfangensis	93.7	171	2010	USA	https://www.ncbi.nlm.nih.gov/biosample/SAMN03333148	blaKPC-3
MNCRE8	JYLY00000000	Enterobacter xiangfangensis	93.8	171	2010	USA	https://www.ncbi.nlm.nih.gov/biosample/SAMN03333149	blaKPC-3
ND1	JWRS00000000	Enterobacter xiangfangensis	93.8	171	2012	USA	https://www.ncbi.nlm.nih.gov/biosample/SAMN03012825	blaKPC-3
41948	NDFA00000000	Enterobacter xiangfangensis	93.9	171	2013	USA	https://www.ncbi.nlm.nih.gov/biosample/SAMN06218067	blaKPC-3
40884	NDFC00000000	Enterobacter xiangfangensis	93.7	171	2013	USA	https://www.ncbi.nlm.nih.gov/biosample/SAMN06218072	blaKPC-3
e1795	FKAU00000000	Enterobacter xiangfangensis	75.8	175	2008	UK	https://www.ncbi.nlm.nih.gov/biosample/SAMEA2273416
WCHECl-14653	MTSN00000000	Enterobacter xiangfangensis	75.6	177	2014	China	https://www.sciencedirect.com/science/article/pii/S0732889317303188?via%3Dihub	blaKPC-2
e1424	FJYW00000000	Enterobacter xiangfangensis	75.7	177	2006	UK	https://www.ncbi.nlm.nih.gov/biosample/SAMEA2273352
HBY	NMVR00000000	Enterobacter xiangfangensis	93	182	2017	China	https://www.ncbi.nlm.nih.gov/biosample/SAMN07355852	blaKPC-2
e319	FKDM00000000	Enterobacter xiangfangensis	93.5	182	2002	UK	https://www.ncbi.nlm.nih.gov/biosample/SAMEA2273150
e1316	FJXY00000000	Enterobacter xiangfangensis	93.4	182	2006	UK	https://www.ncbi.nlm.nih.gov/biosample/SAMEA2273329
e78	FKGI00000000	Enterobacter xiangfangensis	75.9	190	2001	UK	https://www.ncbi.nlm.nih.gov/biosample/SAMEA2273127
e1421	FJYU00000000	Enterobacter xiangfangensis	75.8	190	2006	UK	https://www.ncbi.nlm.nih.gov/biosample/SAMEA2273350
e939	FKHY00000000	Enterobacter xiangfangensis	75.8	198	2004	UK	https://www.ncbi.nlm.nih.gov/biosample/SAMEA2273484
e1243	FJXG00000000	Enterobacter xiangfangensis	94.3	200	2005	UK	https://www.ncbi.nlm.nih.gov/biosample/SAMEA2273316
e1333	FJYD00000000	Enterobacter xiangfangensis	94.1	200	2006	UK	https://www.ncbi.nlm.nih.gov/biosample/SAMEA2273333
e1238	FJWP00000000	Enterobacter xiangfangensis	75.9	204	2005	UK	https://www.ncbi.nlm.nih.gov/biosample/SAMEA2273314
ST-231:Ec009	NXIL00000000	Enterobacter xiangfangensis	94	231	2013	South Africa	https://www.ncbi.nlm.nih.gov/biosample/SAMN06106832
BWH71	NGRJ00000000	Enterobacter xiangfangensis	94	231	2015	USA	https://www.ncbi.nlm.nih.gov/biosample/SAMN04521878	blaKPC-2
e283	FKBX00000000	Enterobacter xiangfangensis	93	264	2002	UK	https://www.ncbi.nlm.nih.gov/biosample/SAMEA2273140
e571	FKEX00000000	Enterobacter xiangfangensis	93.2	264	2003	UK	https://www.ncbi.nlm.nih.gov/biosample/SAMEA2273191
e912	FKHQ00000000	Enterobacter xiangfangensis	93.5	267	2004	UK	https://www.ncbi.nlm.nih.gov/biosample/SAMEA2273264
e829	FKGU00000000	Enterobacter xiangfangensis	93.7	295	2004	UK	https://www.ncbi.nlm.nih.gov/biosample/SAMEA2273246
e832	FKGX00000000	Enterobacter xiangfangensis	94.4	295	2004	UK	https://www.ncbi.nlm.nih.gov/biosample/SAMEA2273247
e1693	FKAE00000000	Enterobacter xiangfangensis	75.5	346	2007	UK	https://www.ncbi.nlm.nih.gov/biosample/SAMEA2273399
e929	FKHU00000000	Enterobacter xiangfangensis	93.9	395	2004	UK	https://www.ncbi.nlm.nih.gov/biosample/SAMEA2273269
e1832	FKAX00000000	Enterobacter xiangfangensis	75.6	419	2008	UK	https://www.ncbi.nlm.nih.gov/biosample/SAMEA2273419
e1837	FKAY00000000	Enterobacter xiangfangensis	75.8	419	2008	UK	https://www.ncbi.nlm.nih.gov/biosample/SAMEA2273420
e1069	FJWV00000000	Enterobacter xiangfangensis	75.9	420	2005	UK	https://www.ncbi.nlm.nih.gov/biosample/SAMEA2273286
e2140	FKCX00000000	Enterobacter xiangfangensis	75.9	420	2009	UK	https://www.ncbi.nlm.nih.gov/biosample/SAMEA2273442
e67	FKFU00000000	Enterobacter xiangfangensis	75.7	421	2001	UK	https://www.ncbi.nlm.nih.gov/biosample/SAMEA2273124
e660	FKFR00000000	Enterobacter xiangfangensis	75.7	421	2003	UK	https://www.ncbi.nlm.nih.gov/biosample/SAMEA2273480
e85	FKHD00000000	Enterobacter xiangfangensis	76.3	461	2001	UK	https://www.ncbi.nlm.nih.gov/biosample/SAMEA2273128
e1422	FJYV00000000	Enterobacter xiangfangensis	99.7	544	2006	UK	https://www.ncbi.nlm.nih.gov/biosample/SAMEA2273351
EN3287	NPGJ00000000	Enterobacter xiangfangensis	92.8	600	2015	China	https://www.ncbi.nlm.nih.gov/biosample/SAMN07345016	blaNDM-1
e901	FKHN00000000	Enterobacter xiangfangensis	75.6	742	2004	UK	https://www.ncbi.nlm.nih.gov/biosample/SAMEA2273262
e592	FKFC00000000	Enterobacter xiangfangensis	75.7	776	2003	UK	https://www.ncbi.nlm.nih.gov/biosample/SAMEA2273195
e903	FKHO00000000	Enterobacter xiangfangensis	75.8	782	2004	UK	https://www.ncbi.nlm.nih.gov/biosample/SAMEA2273263
e1408	FJYS00000000	Enterobacter xiangfangensis	76.1	782	2006	UK	https://www.ncbi.nlm.nih.gov/biosample/SAMEA2273348
e1150	FJWE00000000	Enterobacter xiangfangensis	75.5	785	2005	UK	https://www.ncbi.nlm.nih.gov/biosample/SAMEA2273295
e1154	FJWH00000000	Enterobacter xiangfangensis	75.7	786	2005	UK	https://www.ncbi.nlm.nih.gov/biosample/SAMEA2273297
e1454	FJYY00000000	Enterobacter xiangfangensis	76.1	793	2006	UK	https://www.ncbi.nlm.nih.gov/biosample/SAMEA2273356
e1690	FKAD00000000	Enterobacter xiangfangensis	75.5	797	2007	UK	https://www.ncbi.nlm.nih.gov/biosample/SAMEA2273398
e765	FKGD00000000	Enterobacter xiangfangensis	93.3	798	2004	UK	https://www.ncbi.nlm.nih.gov/biosample/SAMEA2273231
e1713	FKAI00000000	Enterobacter xiangfangensis	93.3	798	2007	UK	https://www.ncbi.nlm.nih.gov/biosample/SAMEA2273402
e1718	FKAK00000000	Enterobacter xiangfangensis	93	798	2007	UK	https://www.ncbi.nlm.nih.gov/biosample/SAMEA2273405
e1719	FKAL00000000	Enterobacter xiangfangensis	93.4	798	2007	UK	https://www.ncbi.nlm.nih.gov/biosample/SAMEA2273406
e2054	FKBN00000000	Enterobacter xiangfangensis	75.8	801	2009	UK	https://www.ncbi.nlm.nih.gov/biosample/SAMEA2273437
e806	FKGP00000000	Enterobacter xiangfangensis	75.9	973	2004	UK	https://www.ncbi.nlm.nih.gov/biosample/SAMEA2273241
e272	FKDB00000000	Enterobacter xiangfangensis	75.9	-	2002	UK	https://www.ncbi.nlm.nih.gov/biosample/SAMEA2273474
e811	FKGR00000000	Enterobacter xiangfangensis	76.4	-	2004	UK	https://www.ncbi.nlm.nih.gov/biosample/SAMEA2273242
e1639	FJZZ00000000	Enterobacter xiangfangensis	75.7	-	2007	UK	https://www.ncbi.nlm.nih.gov/biosample/SAMEA2273394
WCHECl-1060	LFDQ00000000	Taxon 2	64.8	476	2014	China	https://www.ncbi.nlm.nih.gov/biosample/SAMN03771262	blaIMI-1
e362	FKDT00000000	Taxon 2	65.1	767	2002	UK	https://www.ncbi.nlm.nih.gov/biosample/SAMEA2273477
e773	FKGE00000000	Taxon 3	65.3	780	2004	UK	https://www.ncbi.nlm.nih.gov/biosample/SAMEA2273233
e1252	FJXR00000000	Taxon 3	65	780	2006	UK	https://www.ncbi.nlm.nih.gov/biosample/SAMEA2273318
e2032	FKBK00000000	Taxon 4	52	-	2009	UK	https://www.ncbi.nlm.nih.gov/biosample/SAMEA2273434
FDAARGOS_286	NJEZ00000000	Taxon 4	52	-	2014	USA	https://www.ncbi.nlm.nih.gov/biosample/SAMN06173299
e483	FKEG00000000	Taxon 5	49.6	774	2002	UK	https://www.ncbi.nlm.nih.gov/biosample/SAMEA2273177
153C2	QMCQ00000000	Taxon 6	53.9	487	2017	France	https://www.ncbi.nlm.nih.gov/biosample/SAMN09435826

## Sheet: Appendix 2 Table 3
Appendix 2 Table 3. Single nucleotide polymorphisms between ST171 strains in this study and those with genome sequences available in GenBank
SNP	34978	ND20	e1379	34988	43555	e871	SMART_1057	ND12	MNCRE6	e1486	MGH 7	AR_0002	EC_849	171 NR3082_1	MNCRE71	090055	ND1	ND7	35034	32600	e878	BIDMC 66	BWH63	MNCRE25	CCBH10892	ND18	MNCRE17	e1481	SMART_1160	171	MNCRE7	28134	MNCRE85	ND10	42336	MNCRE9	42333	MNCRE51	MNCRE18	e1623	28585	NDA	AR_0053	ND13	MNCRE42	35024	35019	MNCRE35	ND11
34978	0	44	334	51	51	329	323	48	41	22574	77	44	326	350	59	328	51	51	32	51	328	344	341	41	322	47	48	22581	50	43	41	58	43	51	77	41	85	40	46	333	55	41	49	47	45	15	33	46	48
ND20	44	0	328	41	41	323	317	14	11	22568	71	38	318	344	23	322	11	11	30	41	322	338	335	11	316	13	18	22575	42	37	11	48	13	11	67	5	75	10	16	327	45	11	43	13	15	35	31	14	12
e1379	334	328	0	325	319	21	241	332	325	22553	311	318	302	52	343	304	335	335	324	325	14	46	43	325	298	331	332	22560	316	309	325	316	327	335	303	325	311	324	330	19	313	325	323	331	329	329	325	330	332
34988	51	41	325	0	38	320	314	45	42	22565	68	35	315	341	60	319	48	48	37	0	319	335	332	42	313	44	49	22572	39	34	42	45	44	48	64	42	72	41	47	324	42	42	2	44	46	42	38	47	45
43555	51	41	319	38	0	314	308	45	42	22559	62	35	309	335	60	313	48	48	37	38	313	329	326	42	307	44	49	22566	33	28	42	39	44	48	58	42	66	41	47	318	36	42	40	44	46	42	38	47	45
e871	329	323	21	320	314	0	236	327	320	22543	306	313	297	47	338	299	330	330	319	320	15	41	38	320	293	326	327	22550	311	304	320	311	322	330	298	320	306	319	325	20	308	320	318	326	324	324	320	325	327
SMART_1057	323	317	241	314	308	236	0	321	314	22541	300	307	291	257	332	293	324	324	313	314	235	251	248	314	287	320	321	22548	305	298	314	305	316	324	292	314	300	313	319	240	302	314	312	320	318	318	314	319	321
ND12	48	14	332	45	45	327	321	0	15	22570	75	42	322	348	33	326	21	21	34	45	326	342	339	15	320	9	22	22577	46	41	15	52	17	21	71	15	79	14	20	331	49	15	47	17	19	39	35	20	18
MNCRE6	41	11	325	42	42	320	314	15	0	22565	68	35	317	341	26	319	18	18	31	42	319	335	332	8	313	14	9	22572	41	34	2	49	10	18	68	8	76	7	7	324	46	2	40	8	12	36	32	13	15
e1486	22574	22568	22553	22565	22559	22543	22541	22570	22565	0	22551	22558	22542	22569	22583	22544	22575	22575	22562	22565	22544	22561	22560	22565	22538	22571	22570	5	22556	22549	22565	22556	22567	22573	22543	22565	22551	22564	22566	22552	22553	22563	22563	22569	22569	22567	22563	22570	22572
MGH 7	77	71	311	68	62	306	300	75	68	22551	0	61	303	327	86	305	78	78	67	68	305	321	318	68	299	74	75	22558	59	52	68	59	70	78	54	68	62	67	73	310	56	68	66	74	72	72	68	73	75
AR_0002	44	38	318	35	35	313	307	42	35	22558	61	0	310	334	53	312	45	45	34	35	312	328	325	35	306	41	42	22565	34	27	35	42	37	45	61	35	69	34	40	317	39	35	33	41	39	39	35	40	42
EC_849	326	318	302	315	309	297	291	322	317	22542	303	310	0	318	335	102	325	325	314	315	296	312	309	317	96	321	324	22550	308	301	317	306	319	325	293	317	301	316	322	301	303	317	315	321	321	319	315	322	322
171 NR3082_1	350	344	52	341	335	47	257	348	341	22569	327	334	318	0	359	320	351	351	340	341	46	44	33	341	314	347	348	22576	332	325	341	332	343	351	319	341	327	340	346	51	329	341	339	347	345	345	341	346	348
MNCRE71	59	23	343	60	60	338	332	33	26	22583	86	53	335	359	0	337	28	30	49	60	337	353	350	26	331	32	33	22590	59	52	26	67	28	28	86	20	94	25	31	342	64	26	58	32	30	54	50	29	31
090055	328	322	304	319	313	299	293	326	319	22544	305	312	102	320	337	0	329	329	318	319	298	314	311	319	98	325	326	22552	310	303	319	310	321	329	297	319	305	318	324	303	307	319	317	325	323	323	319	324	326
ND1	51	11	335	48	48	330	324	21	18	22575	78	45	325	351	28	329	0	18	37	48	329	345	342	18	323	20	25	22582	49	44	18	55	20	12	74	12	82	17	23	334	52	18	50	20	22	42	38	21	19
ND7	51	11	335	48	48	330	324	21	18	22575	78	45	325	351	30	329	18	0	37	48	329	345	342	18	323	20	25	22582	49	44	18	55	20	18	74	12	82	17	23	334	52	18	50	20	22	42	38	21	19
35034	32	30	324	37	37	319	313	34	31	22562	67	34	314	340	49	318	37	37	0	37	318	334	331	31	312	33	38	22569	38	33	31	44	33	35	63	31	71	30	36	323	41	31	39	33	35	23	3	36	34
32600	51	41	325	0	38	320	314	45	42	22565	68	35	315	341	60	319	48	48	37	0	319	335	332	42	313	44	49	22572	39	34	42	45	44	48	64	42	72	41	47	324	42	42	2	44	46	42	38	47	45
e878	328	322	14	319	313	15	235	326	319	22544	305	312	296	46	337	298	329	329	318	319	0	40	37	319	292	325	326	22551	310	303	319	310	321	329	297	319	305	318	324	11	307	319	317	325	323	323	319	324	326
BIDMC 66	344	338	46	335	329	41	251	342	335	22561	321	328	312	44	353	314	345	345	334	335	40	0	35	335	308	341	342	22568	326	319	335	326	337	345	313	335	321	334	340	45	323	335	333	341	339	339	335	340	342
BWH63	341	335	43	332	326	38	248	339	332	22560	318	325	309	33	350	311	342	342	331	332	37	35	0	332	305	338	339	22567	323	316	332	323	334	342	310	332	318	331	337	42	320	332	330	338	336	336	332	337	339
MNCRE25	41	11	325	42	42	320	314	15	8	22565	68	35	317	341	26	319	18	18	31	42	319	335	332	0	313	14	15	22572	41	34	8	49	6	18	68	8	76	3	13	324	46	8	40	14	8	36	32	13	15
CCBH10892	322	316	298	313	307	293	287	320	313	22538	299	306	96	314	331	98	323	323	312	313	292	308	305	313	0	319	320	22546	304	297	313	304	315	323	291	313	299	312	318	297	301	313	311	319	317	317	313	318	320
ND18	47	13	331	44	44	326	320	9	14	22571	74	41	321	347	32	325	20	20	33	44	325	341	338	14	319	0	21	22578	45	40	14	51	16	20	70	14	78	13	19	330	48	14	46	16	18	38	34	19	17
MNCRE17	48	18	332	49	49	327	321	22	9	22570	75	42	324	348	33	326	25	25	38	49	326	342	339	15	320	21	0	22577	48	41	9	56	17	25	75	15	83	14	12	331	53	7	47	15	19	43	39	20	22
e1481	22581	22575	22560	22572	22566	22550	22548	22577	22572	5	22558	22565	22550	22576	22590	22552	22582	22582	22569	22572	22551	22568	22567	22572	22546	22578	22577	0	22563	22556	22572	22563	22574	22580	22550	22572	22558	22571	22573	22559	22560	22570	22570	22576	22576	22574	22570	22577	22579
SMART_1160	50	42	316	39	33	311	305	46	41	22556	59	34	308	332	59	310	49	49	38	39	310	326	323	41	304	45	48	22563	0	25	41	38	43	49	57	41	65	40	46	315	35	41	39	45	45	43	39	46	46
171	43	37	309	34	28	304	298	41	34	22549	52	27	301	325	52	303	44	44	33	34	303	319	316	34	297	40	41	22556	25	0	34	33	36	44	52	34	60	33	39	308	30	34	32	40	38	38	34	39	41
MNCRE7	41	11	325	42	42	320	314	15	2	22565	68	35	317	341	26	319	18	18	31	42	319	335	332	8	313	14	9	22572	41	34	0	49	10	18	68	8	76	7	7	324	46	2	40	6	12	36	32	13	15
28134	58	48	316	45	39	311	305	52	49	22556	59	42	306	332	67	310	55	55	44	45	310	326	323	49	304	51	56	22563	38	33	49	0	51	55	55	49	63	48	54	315	13	49	47	51	53	49	45	54	52
MNCRE85	43	13	327	44	44	322	316	17	10	22567	70	37	319	343	28	321	20	20	33	44	321	337	334	6	315	16	17	22574	43	36	10	51	0	20	70	10	78	5	15	326	48	10	42	16	10	38	34	15	17
ND10	51	11	335	48	48	330	324	21	18	22573	78	45	325	351	28	329	12	18	35	48	329	345	342	18	323	20	25	22580	49	44	18	55	20	0	74	12	82	17	23	334	52	18	50	20	22	42	36	21	19
42336	77	67	303	64	58	298	292	71	68	22543	54	61	293	319	86	297	74	74	63	64	297	313	310	68	291	70	75	22550	57	52	68	55	70	74	0	68	36	67	73	302	52	68	66	70	72	68	64	73	71
MNCRE9	41	5	325	42	42	320	314	15	8	22565	68	35	317	341	20	319	12	12	31	42	319	335	332	8	313	14	15	22572	41	34	8	49	10	12	68	0	76	7	13	324	46	8	40	14	12	36	32	11	13
42333	85	75	311	72	66	306	300	79	76	22551	62	69	301	327	94	305	82	82	71	72	305	321	318	76	299	78	83	22558	65	60	76	63	78	82	36	76	0	75	81	310	60	76	74	78	80	76	72	81	79
MNCRE51	40	10	324	41	41	319	313	14	7	22564	67	34	316	340	25	318	17	17	30	41	318	334	331	3	312	13	14	22571	40	33	7	48	5	17	67	7	75	0	12	323	45	7	39	13	7	35	31	12	14
MNCRE18	46	16	330	47	47	325	319	20	7	22566	73	40	322	346	31	324	23	23	36	47	324	340	337	13	318	19	12	22573	46	39	7	54	15	23	73	13	81	12	0	329	51	5	45	13	17	41	37	18	20
e1623	333	327	19	324	318	20	240	331	324	22552	310	317	301	51	342	303	334	334	323	324	11	45	42	324	297	330	331	22559	315	308	324	315	326	334	302	324	310	323	329	0	312	324	322	330	328	328	324	329	331
28585	55	45	313	42	36	308	302	49	46	22553	56	39	303	329	64	307	52	52	41	42	307	323	320	46	301	48	53	22560	35	30	46	13	48	52	52	46	60	45	51	312	0	46	44	48	50	46	42	51	49
NDA	41	11	325	42	42	320	314	15	2	22563	68	35	317	341	26	319	18	18	31	42	319	335	332	8	313	14	7	22570	41	34	2	49	10	18	68	8	76	7	5	324	46	0	40	8	12	36	32	13	15
AR_0053	49	43	323	2	40	318	312	47	40	22563	66	33	315	339	58	317	50	50	39	2	317	333	330	40	311	46	47	22570	39	32	40	47	42	50	66	40	74	39	45	322	44	40	0	46	44	44	40	45	47
ND13	47	13	331	44	44	326	320	17	8	22569	74	41	321	347	32	325	20	20	33	44	325	341	338	14	319	16	15	22576	45	40	6	51	16	20	70	14	78	13	13	330	48	8	46	0	18	38	34	19	17
MNCRE42	45	15	329	46	46	324	318	19	12	22569	72	39	321	345	30	323	22	22	35	46	323	339	336	8	317	18	19	22576	45	38	12	53	10	22	72	12	80	7	17	328	50	12	44	18	0	40	36	17	19
35024	15	35	329	42	42	324	318	39	36	22567	72	39	319	345	54	323	42	42	23	42	323	339	336	36	317	38	43	22574	43	38	36	49	38	42	68	36	76	35	41	328	46	36	44	38	40	0	24	41	39
35019	33	31	325	38	38	320	314	35	32	22563	68	35	315	341	50	319	38	38	3	38	319	335	332	32	313	34	39	22570	39	34	32	45	34	36	64	32	72	31	37	324	42	32	40	34	36	24	0	37	35
MNCRE35	46	14	330	47	47	325	319	20	13	22570	73	40	322	346	29	324	21	21	36	47	324	340	337	13	318	19	20	22577	46	39	13	54	15	21	73	11	81	12	18	329	51	13	45	19	17	41	37	0	4
ND11	48	12	332	45	45	327	321	18	15	22572	75	42	322	348	31	326	19	19	34	45	326	342	339	15	320	17	22	22579	46	41	15	52	17	19	71	13	79	14	20	331	49	15	47	17	19	39	35	4	0
MNCRE56	47	17	331	48	48	326	320	21	14	22571	74	41	323	347	32	325	24	24	37	48	325	341	338	10	319	20	21	22578	47	40	14	55	12	24	74	14	82	9	19	330	52	14	46	20	14	42	38	19	21
34986	54	44	328	41	41	323	317	48	45	22566	71	38	318	344	63	322	51	51	38	41	322	338	335	45	316	47	52	22573	42	37	45	48	47	49	67	45	75	44	50	327	45	45	43	47	49	45	39	50	48
MNCRE83	41	11	325	42	42	320	314	15	8	22565	68	35	317	341	26	319	18	18	31	42	319	335	332	8	313	14	15	22572	41	34	8	49	10	18	68	8	76	7	13	324	46	8	40	14	12	36	32	13	15
090022	333	327	309	324	318	304	298	331	324	22549	310	317	107	325	342	83	334	334	323	324	303	319	316	324	103	330	331	22557	315	308	324	315	326	334	302	324	310	323	329	308	312	324	322	330	328	328	324	329	331
MGH131	382	376	84	373	367	79	289	380	373	22601	359	366	350	82	391	352	383	383	372	373	78	68	73	373	346	379	380	22608	364	357	373	364	375	383	351	373	359	372	378	83	361	373	371	379	377	377	373	378	380
MNCRE86	47	17	331	48	48	326	320	13	14	22571	74	41	323	347	32	325	24	24	37	48	325	341	338	14	319	12	21	22578	47	40	14	55	16	24	74	14	82	13	19	330	52	14	46	20	18	42	38	19	21
GN03738	201	195	317	192	186	312	303	199	192	22556	178	185	309	333	210	311	202	202	189	192	311	327	324	192	305	198	199	22563	183	176	192	183	194	200	170	192	178	191	197	316	180	192	190	198	196	196	190	197	199
33813	54	44	328	41	41	323	317	48	45	22566	71	38	318	344	63	322	51	51	40	41	322	338	335	45	316	47	52	22573	42	37	45	48	47	51	67	45	75	44	50	327	45	45	43	47	49	45	41	50	48
ND5	52	12	336	49	49	331	325	22	19	22576	79	46	326	352	31	330	19	9	38	49	330	346	343	19	324	21	26	22583	50	45	19	56	21	19	75	13	83	18	24	335	53	19	51	21	23	43	39	22	20
32534	76	66	334	63	57	329	323	70	67	22572	77	60	324	350	85	328	73	73	62	63	328	344	341	67	322	69	74	22579	56	51	67	34	69	73	73	67	81	66	72	333	27	67	65	69	71	65	63	72	70
MNCRE52	48	12	332	49	49	327	321	22	15	22572	75	42	324	348	27	326	19	5	38	49	326	342	339	15	320	21	22	22579	48	41	15	56	17	19	75	9	83	14	20	331	53	15	47	21	19	43	39	18	20
28131	58	48	316	45	39	311	305	52	49	22555	59	42	306	332	67	310	55	55	44	45	310	326	323	49	304	51	56	22562	38	33	49	16	51	55	55	49	63	48	54	315	13	49	47	51	53	49	45	54	52
ND19	46	12	330	43	43	325	319	16	13	22568	73	40	320	346	31	324	19	19	32	43	324	340	337	13	318	15	20	22575	44	39	13	50	15	19	69	13	77	12	18	329	47	13	45	15	17	35	33	18	16
MNCRE48	46	16	330	47	47	325	319	20	7	22568	73	40	322	346	31	324	23	23	36	47	324	340	337	13	318	19	14	22575	46	39	5	54	15	23	73	13	81	12	12	329	51	7	45	5	17	41	37	18	20
MNCRE30	46	14	330	47	47	325	319	20	13	22570	73	40	322	346	29	324	21	21	36	47	324	340	337	13	318	19	20	22577	46	39	13	54	15	21	73	11	81	12	18	329	51	13	45	19	17	41	37	2	4
045001	329	323	305	320	314	300	294	327	320	22545	306	313	103	321	338	39	330	330	319	320	299	315	312	320	99	326	327	22553	311	304	320	311	322	330	298	320	306	319	325	304	308	320	318	326	324	324	320	325	327
42844	66	56	332	53	47	327	321	60	57	22572	75	50	322	348	75	326	63	63	52	53	326	342	339	57	320	59	64	22579	46	41	57	52	59	63	71	57	79	56	62	331	49	57	55	59	61	57	53	62	60
MNCRE79	46	16	330	47	47	325	319	20	13	22570	73	40	322	346	31	324	23	23	36	47	324	340	337	9	318	19	20	22577	46	39	13	54	11	23	73	13	81	8	18	329	51	13	45	19	13	41	37	18	20
SMART_264	353	345	134	342	336	129	260	349	344	22571	330	337	319	150	362	323	352	352	341	342	128	144	141	344	317	348	351	22578	335	328	344	333	346	352	320	344	328	343	349	133	330	344	342	348	348	346	342	349	349
BIDMC 33A	57	51	325	48	38	320	314	55	48	22565	68	41	317	341	66	319	58	58	47	48	319	335	332	48	313	54	55	22572	41	34	48	49	50	58	68	48	76	47	53	324	46	48	46	54	52	52	48	53	55
MNCRE41	44	14	328	45	45	323	317	18	11	22568	71	38	320	344	29	322	21	21	34	45	322	338	335	7	316	17	18	22575	44	37	11	52	9	21	71	11	79	4	16	327	49	11	43	17	5	39	35	16	18
MNCRE84	39	9	323	40	40	318	312	13	6	22563	66	33	315	339	24	317	16	16	29	40	317	333	330	6	311	12	13	22570	39	32	6	47	8	16	66	6	74	5	11	322	44	6	38	12	10	34	30	11	13
MNCRE23	40	10	324	41	41	319	313	14	7	22564	67	34	316	340	25	318	17	17	30	41	318	334	331	3	312	13	14	22571	40	33	7	48	5	17	67	7	75	2	12	323	45	7	39	13	7	35	31	12	14
40884	51	45	325	42	42	320	314	49	42	22565	68	23	317	341	60	319	52	52	41	42	319	335	332	42	313	48	49	22572	41	34	42	49	44	52	68	42	76	41	47	324	46	42	40	48	46	46	42	47	49
090023	332	326	308	323	317	303	297	330	323	22548	309	316	106	324	341	82	333	333	322	323	302	318	315	323	102	329	330	22556	314	307	323	314	325	333	301	323	309	322	328	307	311	323	321	329	327	327	323	328	330
NDB	43	3	327	40	40	322	316	13	10	22567	70	37	317	343	22	321	10	10	29	40	321	337	334	10	315	12	17	22574	41	36	10	47	12	10	66	2	74	9	15	326	44	10	42	12	14	34	30	13	11
41948a	55	45	313	42	36	308	302	49	46	22553	56	39	303	329	64	307	52	52	41	42	307	323	320	46	301	48	53	22560	35	30	46	33	48	52	52	46	60	45	51	312	30	46	44	48	50	46	42	51	49
CIDEIMsCOL12	435	425	221	422	416	216	342	429	426	22651	412	419	401	237	444	405	432	432	421	422	215	231	228	426	399	428	433	22658	415	410	426	413	428	432	400	426	408	425	431	220	410	426	424	428	430	424	422	431	429
32594	3	41	335	48	48	330	324	45	42	22575	78	45	325	351	60	329	48	48	29	48	329	345	342	42	323	44	49	22582	49	44	42	55	44	48	74	42	82	41	47	334	52	42	50	44	46	12	30	47	45
ND4	45	1	329	42	42	324	318	15	12	22569	72	39	319	345	24	323	12	12	31	42	323	339	336	12	317	14	19	22576	43	38	12	49	14	12	68	6	76	11	17	328	46	12	44	14	16	36	32	15	13
e1775	159	153	279	150	144	274	264	157	150	22520	136	143	271	295	168	273	160	160	149	150	273	289	286	150	267	156	157	22527	141	134	150	141	152	160	128	150	136	149	155	278	138	150	148	156	154	154	150	155	157
MNCRE81	55	25	339	56	56	334	328	29	22	22578	82	49	331	355	40	333	32	32	45	56	333	349	346	18	327	28	29	22585	55	48	22	63	20	32	82	22	90	17	27	338	60	22	54	28	22	50	46	27	29
ND8	48	14	332	45	45	327	321	18	9	22570	75	42	322	348	33	326	21	21	34	45	326	342	339	15	320	17	16	22577	46	41	7	52	17	21	71	15	79	14	14	331	49	9	47	3	19	39	35	20	18
ND9	45	5	329	42	42	324	318	15	12	22569	72	39	319	345	22	323	10	12	31	42	323	339	336	12	317	14	19	22576	43	38	12	49	14	10	68	6	76	11	17	328	46	12	44	14	16	36	32	15	13
ND21	47	13	331	44	44	326	320	17	8	22569	74	41	321	347	32	325	20	20	33	44	325	341	338	14	319	16	15	22576	45	40	6	51	16	20	70	14	78	13	13	330	48	8	46	0	18	38	34	19	17
31613	59	49	317	46	40	312	306	53	50	22557	60	43	307	333	68	311	56	56	45	46	311	327	324	50	305	52	57	22564	39	34	50	37	52	56	56	50	64	49	55	316	34	50	48	52	54	50	46	55	53
MNCRE29	43	7	327	44	44	322	316	17	10	22567	70	37	319	343	22	321	14	8	33	44	321	337	334	10	315	16	17	22574	43	36	10	51	12	14	70	4	78	9	15	326	48	10	42	16	14	38	34	13	15
AR_0136	39	9	323	40	40	318	312	13	6	22563	66	33	315	339	24	317	16	16	29	40	317	333	330	2	311	12	13	22570	39	32	6	47	4	16	66	6	74	1	11	322	44	6	38	12	6	34	30	11	13
41948	57	49	315	46	40	310	304	53	48	22555	58	41	307	331	66	309	56	56	45	46	309	325	322	48	303	52	55	22562	37	32	48	37	50	56	56	48	64	47	53	314	34	48	46	52	52	50	46	53	53
e1627	342	336	12	333	327	29	249	340	333	22554	319	326	310	59	351	312	343	343	332	333	22	54	51	333	306	339	340	22561	324	317	333	324	335	343	311	333	319	332	338	27	321	333	331	339	337	337	333	338	340
BIDMC94	337	331	39	328	322	34	244	335	328	22556	314	321	305	37	346	307	338	338	327	328	33	23	28	328	301	334	335	22563	319	312	328	319	330	338	306	328	314	327	333	38	316	328	326	334	332	332	328	333	335
MNCRE39	44	14	328	45	45	323	317	18	11	22568	71	38	320	344	29	322	21	21	34	45	322	338	335	7	316	17	18	22575	44	37	11	52	9	21	71	11	79	4	16	327	49	11	43	17	11	39	35	16	18
BWH 37	338	332	40	329	323	35	245	336	329	22555	315	322	306	38	347	308	339	339	328	329	34	18	29	329	302	335	336	22562	320	313	329	320	331	339	307	329	315	328	334	39	317	329	327	335	333	333	329	334	336
NDC	45	11	329	42	42	324	318	15	6	22569	72	39	319	345	30	323	18	18	31	42	323	339	336	12	317	14	13	22576	43	38	4	49	14	18	68	12	76	11	11	328	46	6	44	6	16	36	32	17	15
e628	324	318	16	315	309	9	231	322	315	22543	301	308	292	42	333	294	325	325	314	315	10	36	33	315	288	321	322	22550	306	299	315	306	317	325	293	315	301	314	320	15	303	315	313	321	319	319	315	320	322
MNCRE28	49	17	333	50	50	328	322	23	16	22573	76	43	325	349	32	327	24	24	39	50	327	343	340	16	321	22	23	22580	49	42	16	57	18	24	76	14	84	15	19	332	54	16	48	22	20	44	40	5	7
MNCRE36	39	9	323	40	40	318	312	13	6	22563	66	33	315	339	24	317	16	16	29	40	317	333	330	2	311	12	13	22570	39	32	6	47	4	16	66	6	74	1	11	322	44	6	38	12	6	34	30	11	13
ND14	49	13	333	46	46	328	322	19	16	22573	76	43	323	349	32	327	20	20	35	46	327	343	340	16	321	18	23	22580	47	42	16	53	18	20	72	14	80	15	21	332	50	16	48	18	20	40	36	5	3
090059	333	327	309	324	318	304	298	331	324	22549	310	317	107	325	342	83	334	334	323	324	303	319	316	324	103	330	331	22557	315	308	324	315	326	334	302	324	310	323	329	308	312	324	322	330	328	328	324	329	331
e1125	327	321	19	318	312	14	234	325	318	22546	304	311	295	45	336	297	328	328	317	318	13	39	36	318	291	324	325	22553	309	302	318	309	320	328	296	318	304	317	323	18	306	318	316	324	322	322	318	323	325
MNCRE37	40	10	324	41	41	319	313	14	7	22564	67	34	316	340	25	318	17	17	30	41	318	334	331	3	312	13	14	22571	40	33	7	48	5	17	67	7	75	0	12	323	45	7	39	13	7	35	31	12	14
MNCRE57	46	10	330	47	47	325	319	20	13	22570	73	40	322	346	25	324	17	7	36	47	324	340	337	13	318	19	20	22577	46	39	13	54	15	17	73	7	81	12	18	329	51	13	45	19	17	41	37	16	18
MNCRE8	41	11	325	42	42	320	314	15	2	22563	68	35	317	341	26	319	18	18	31	42	319	335	332	8	313	14	7	22570	41	34	2	49	10	18	68	8	76	7	5	324	46	0	40	8	12	36	32	13	15
MNCRE19	37	31	311	28	28	306	300	35	28	22549	54	17	303	327	46	305	38	38	27	28	305	321	318	28	299	34	35	22556	27	20	28	35	30	38	54	28	62	27	33	310	32	28	26	32	32	32	28	33	35
35036	44	34	310	31	25	305	299	38	35	22550	53	28	300	326	53	304	41	41	30	31	304	320	317	35	298	37	42	22557	24	19	35	30	37	41	49	35	57	34	40	309	27	35	33	37	39	35	31	40	38
090011	332	326	308	323	317	303	297	330	323	22548	309	316	106	324	341	82	333	333	322	323	302	318	315	323	102	329	330	22556	314	307	323	314	325	333	301	323	309	322	328	307	311	323	321	329	327	327	323	328	330
MNCRE38	42	12	326	43	43	321	315	16	9	22566	69	36	318	342	27	320	19	19	32	43	320	336	333	5	314	15	16	22573	42	35	9	50	7	19	69	9	77	4	14	325	47	9	41	15	9	37	33	14	16
34996	45	41	335	48	48	330	324	45	42	22575	78	45	325	351	60	329	48	48	31	48	329	345	342	42	323	44	49	22582	49	44	42	55	44	48	74	42	82	41	47	334	52	42	50	44	46	36	32	47	45
34994	27	53	347	60	60	342	336	57	54	22583	90	57	337	363	72	341	60	60	39	60	341	357	354	54	335	56	61	22590	61	56	54	67	56	58	86	54	94	53	59	346	64	54	62	56	58	22	40	59	57
[truncated: 59 more columns]
